# Supplementary material for: Clarification of the Position of Linum stelleroides Planch. within the Phylogeny of the Genus Linum L
Source: Plants (Basel). 2022 Feb 27;11(5):652. doi: 10.3390/plants11050652 (PMC8912650; doi:10.3390/plants11050652)
Supplement: Supplementary file 1 [file plants-11-00652-s001.zip]

Archive with 12 entries (12 files):
- Supplementary Table S10_trnK.txt
- Supplementary Table S11_trnL-trnF.txt
- Supplementary Table S12.pdf
- Supplementary Table S1_IGS.txt
- Supplementary Table S2_ITS.txt
- Supplementary Table S3_5S.txt
- Supplementary Table S4_matK.txt
- Supplementary Table S5_ndhF.txt
- Supplementary Table S6_rbcL.txt
- Supplementary Table S7_rpl16.txt
- Supplementary Table S8_trnG.txt
- Supplementary Table S9_psbA-trnH.txt
