# Supplementary material for: Clarification of the Position of Linum stelleroides Planch. within the Phylogeny of the Genus Linum L
Source: Plants (Basel). 2022 Feb 27;11(5):652. doi: 10.3390/plants11050652 (PMC8912650; doi:10.3390/plants11050652)
Supplement: Supplementary file 1 [file plants-11-00652-s001.zip › Supplementary Table S10_trnK.txt]

>Linum_stelleroides_trnK
AAAAGGTTGGGGTCGGAATTATTGGAAGAATTTTTTACAGAAGAAAAACGGATTCTTTCTTTGATTCCAAGAACTTCTTCTATTTCACAAAGATTATATAAAGGACGGGTTTGGTATTTGGATATTGTTTGTATCAATGAACTGGCCCATCATAAAAATTTGTTTATGAAACATGGAAATAGAAATTATCCATAAATGATGAAATGAAGGGCTAACAAAAAAGTTCATTTATTTCGATTATGAAATGTTCA-----TAGATCAGCAAGGATTGAGCAACCGAGTATTCAACTTTCTTCTGAGGTATGGGGTGGAGTTCCGTAGCCTTCTAGGGGAAAACTGAGCTTTAGTTGTATACATAGGAAAAGCCGTGTGCAATGAAAACTGCAAGCACGG
>Linum_hirsutum_trnK
AAAAGGTTGGGGTCGGAATTATTGGAAGAATTTTTTACAGAAGAAAAACGGATTCTTTCTTTGATTCCAAGAACTTCTTCTATTTCACAAAGATTATATAAAGGACGGGTTTGGTATTTGGATATTGTTTGTATCAACGAACTGGCCCATCATAAAAATTTGTTTATGAAACATGGAAATAGAAATTATCCATAAATGATGAAATGAAGGGCTAACAAAAAAGTTCATTTATTTCGATTATGAAATGTTCAGAAAGTATATCAGCAAGGATTGAGCAACCAAGTATTCAACTTTCTTCTGAGGTATGGGGCGGAGTTCCG------TCTAGGGGAAAACGGAGCTTTAGTTGTATACATAGGAAAAGCCGTGTGCAATGAAAACTGCAAGCACGG
>Linum_perenne_trnK
AAAAGGTTGGGGTCGGGATTATTGGAAGAATTTTTTACAGAAGAAAAACGGATTCTTTCTTTGATTCCAAGAACTTCTTCTATTTCACAAAGGTTATATAAAGGACGGGTTTGGTATTTGGATATTGTTTGTATCAATGAACTGGCCCATCATAAAAATTTGTTTATGAAACATGGAAATCGAAATTCTCCATAAATGATGAAATGAAGGGCTAACAAAAAAGTTCATTTATTTCGATTATGAAATGTTCAGAAAGTATATCAGCAAGGATTGAGCAACCAAGTATTCAACTTTCTTCTGAGGTATGGGGTGGAGTTCTG------TCTAGGGGAAAACTGAGCTTTAGTTGTATACATAGGAAAAGCCGTGTGCAATGAAAACTGCAAGCACGG
>Linum_leonii_trnK
AAAAGGTTGGGGTCGGGATTATTGGAAGAATTTTTTACAGAAGAAAAACGGATTCTTTCTTTGATTCCAAGAACTTCTTCTATTTCACAAAGGTTATATAAAGGACGGGTTTGGTATTTGGATATTGTTTGTATCAATGAACTGGCCCATCATAAAAATTTGTTTATGAAACATGGAAATCGAAATTCTCCATAAATGATGAAATGAAGGGCTAACAAAAAAGTTCATTTATTTCGATTATGAAATGTTCAGAAAGTATATCAGCAAGGATTGAGCAACCAAGTATTCAACTTTCTTCTGAGGTATGGGGTGGAGTTCTG------TCTAGGGGAAAACTGAGCTTTAGTTGTATACATAGGAAAAGCCGTGTGCAATGAAAACTGCAAGCACGG
>Linum_lewisii_trnK
AAAAGGTTGGGGTCGGGATTATTGGAAGAATTTTTTACAGAAGAAAAACGGATTCTTTCTTTGATTCCAAGAACTTCTTCTATTTCACAAAGGTTATATAAAGGACGGGTTTGGTATTTGGATATTGTTTGTATCAATGAACTGGCCCATCATAAAAATTTGTTTATGAAACATGGAAATCGAAATTCTCCATAAATGATGAAATGAAGGGCTAACAAAAAAGTTCATTTATTTCGATTATGAAATGTTCAGAAAGTATATCAGCAAGGATTGAGCAACCAAGTATTCAACTTTCTTCTGAGGTATGGGGTGGAGTTCTG------TCTAGGGGAAAACTGAGCTTTAGTTGTATACATAGGAAAAGCCGTGTGCAATGAAAACTGCAAGCACGG
>Linum_narbonense_trnK
AAAAGGTTGGGGTCGGAATTATTGGAAGAATTTTTTACAGAAGAAAAACGGATTCTTTCTTTGATTCCAAGAACTTCTTCTATTTCACAAAGATTATATAAAGGACGGGTTTGGTATTTGGATATTGTTTGTATCAATGAACTGGCCCATCATAAAAATTTTTTTATGAAACATGGAAATCGAAATTCTCCATAAATGCTGAAATGAAGGGCTAACAAAAAAGTTCATTTATTTCGATTATGAAATGTTCAGAAAGTATAACAGCAAGGATTGAGCAACCAAGTATTCCACTTTCTTCTGAGGTATGGGGTGGAGTTCTG------TCTAGGGGAAAACTGAGCTTTAGTTGTATACATAGGAAAAGCCGTGTGCAATGAAAACTGCAAGCACGG
>Linum_decumbens_trnK
AAAAGGTTGGGGTCGGAATTATTGGAAGAATTTTTTACAGAAGAAAAACGGATTCTTTCTTTGATTCCAAGAACTTCGTCTATTTCACAAAGATTATATAAAGGACGGGTTTGGTATTTGGATATTGTTTGTATCAATGAACTGGCCCATCATAAAAATTTGTTTATGAAACATGGAAATCGAAATTCTCCATAAATGCTGAAATGAAGGGCTAAAAAAAAAGTGAATTTATTTCGATTATGAAATGTTCAGAAAGTATAACAGCAAGGATTGAGCAACCAAGTATTCAACTTTCTTCTGAGGTATGGGGTGGAGTTCTG------TCTAGGGGAAAACTGAGCTTTAGTTGTATACATAGGAAAAGCCGTGTGCAATGAAAACTGCAAGCACGG
>Linum_grandiflorum_trnK
AAAAGGTTGGGGTCGGAATTATTGGAAGAATTTTTTACAGAAGAAAAACGGATTCTTTCTTTGATTCCAAGAACTTCGTCTATTTCACAAAGATTATATAAAGGACGGGTTTGGTATTTGGATATTGTTTGTATCAATGAACTGGCCCATCATAAAAATTTGTTTATGAAACATGGAAATCGAAATTCTCCATAAATGCTGAAATGAAGGGCTAA-AAAAAAGTGAATTTATTTCGATTATGAAATGTTCAGAAAGTATAACAGCAAGGATTGAGCAACCAAGTATTCAACTTTCTTCTGAGGTATGGGGTGGAGTTCTG------TCTAGGGGAAAACTGAGCTTTAGTTGTATACATAGGAAAAGCCGTGTGCAATGAAAACTGCAAGCACGG
>Linum_bienne_trnK
AAAAGGTTGGGGTCGGAATTATTGGAAGAATTTTTTACAGAAGAAAAACGGATTCTTTCTTTGATTCCAAGAACTTCTTCTATTTCACAAAGATTATATAAAGGACGGGTTTGGTATTTGGATATTGTTTGTATCAATGAACTGGCCCATCATAAAAATTTTTTTATGAAACATGGAAATCGAAATTCTCCATAAATGCTGAAATGAAGGGCTAACAAAAAAGTTCATTTATTTCGATTATGAAATGTTCAGAAAGTATAACAGCAAGGATTGAGCAACCAAGTATTCAACTTTCTTCTGAGGTATGGGGTGGAGTTCTG------TCTAGGGGAAAACTGAGCTTTAGTTGTATACATAGGAAAAGCCGTGTGCAATGAAAACTGCAAGCACGG
>Linum_usitatissimum_trnK
AAAAGGTTGGGGTCGGAATTATTGGAAGAATTTTTTACAGAAGAAAAACGGATTCTTTCTTTGATTCCAAGAACTTCTTCTATTTCACAAAGATTATATAAAGGACGGGTTTGGTATTTGGATATTGTTTGTATCAATGAACTGGCCCATCATAAAAATTTTTTTATGAAACATGGAAATCGAAATTCTCCATAAATGCTGAAATGAAGGGCTAACAAAAAAGTTCATTTATTTCGATTATGAAATGTTCAGAAAGTATAACAGCAAGGATTGAGCAACCAAGTATTCAACTTTCTTCTGAGGTATGGGGTGGAGTTCTG------TCTAGGGGAAAACTGAGCTTTAGTTGTATACATAGGAAAAGCCGTGTGCAATGAAAACTGCAAGCACGG
