# Supplementary material for: Clarification of the Position of Linum stelleroides Planch. within the Phylogeny of the Genus Linum L
Source: Plants (Basel). 2022 Feb 27;11(5):652. doi: 10.3390/plants11050652 (PMC8912650; doi:10.3390/plants11050652)
Supplement: Supplementary file 1 [file plants-11-00652-s001.zip › Supplementary Table S11_trnL-trnF.txt]

>Linum_stelleroides_trnL
TCAGAGAAACCCTGGAATTAACAAAGGGGCAATCCTGAGCCAAATCTTGTTTTCCGAAAACAAAAAATATTCAGAAAGACAGAATAAAACAGGATAGGTGCAGAGACTCGATGGAAGCTGTTCTAACAAATGGAGTTGACCACCTTGC----------GTAAAGGAATCCTTCGACCAAAACAAAACTTTTTAAAAAATAAAGTAAAGGATAACATAACCCAATATGTATACATATTATACATATGTAT-GGGTACTGAAATAATATTTAAAATGTTTAA--------TGATAACCCGAATATGGATTTTTGGGGA-TTTTTTCTATAGAAAAAAGATTTTGACTCGATTCCAAATTGAAGAAAGATCCGAATTTGAATTGATCAAATAATTCACTCCAGAGTCCGATAGATAACGGATTAATCGGACGAGAATAAAGATAGAGTCCTAGTCTACATGTTAGTATTGACAACAAGGAAATTTAGAGTAAGAGGAAAATCCGTCGACCTTAGAAATCGTGAGGGTTCAAGTCCCTCTATCCCCAAAAAAGGCCTGTTTGACTACCGA---ACTTATATCCTATTCTCTCTTTTCGTTAACGGGTTTAAATTCCTTATCTTTCTCATTCATTG---------AATTT-------TTTTATAAAAAAGTCTTTTTGGGGTTAATTTT---------TCACAAGTTAAGTCTTCTAATAGATATAATACACATAGAAATCAACATTTTAATCTTATTTTTGAACAAAACTGGGGACCCCCTGGAAATTGTAAGGATTAACAATCCGAAT------CATTATCTTGAAAAAGTTTTTTCGACC-------TTTTTTTTAATTAACATAGACCCACTCTTTTTAGT------AAAGTGAGGAAGTCGTGGCGTCGGAAATAGCCGGGATAGCT
>Linum_hirsutum_trnL
TCAGAGAAACCCTGGAATTAACAAAGGGGCAATCCTGAGCCAAATCCTGTTTTCCGAAAAC-AAAAAGATTCAA------AGAATAAAACAGGATAGGTGCAGAGACTCGATGGAAGCTGTTCTAACAACTGGAGTTGACCACCTTGC-GTTGGTAAAGTAAAGGAATCCTTC-----------------------------------------------------------------------------------------------------------------------------------------------------------------------------GATTCAAAATTGAAGAAAGAACCGAATATGAATTGATCAAATAATTCACTCCAGAGTCTGATAGATAACGGATTAATTGGACGAGAATAAAGATAGAGTCCTATTCTACATGTCAGTATTGACAACAAGGAAATTTAGAGTAAGAGGAAAATCCGTCGACTTTAGAAATCGTGAGGGTTCAAGTCCCTCTATCCCCAAAAAAGGCCTGTTTGACTACCGAATTATTTATATCCTATTCTCTCTTTTCGTTAACGGGTTTAAATTCCTTATCTTTCTCATTCATTG---------AATTCTTTTGCATTTTACAAAA----GTATTTTGGGTGAATTTTTTTTCTTT-TCAGAAGTTAAGTCTTGGAATAGATATAATATACATAGAAATGAAT------ATCGTTTTTTTGAACAAAACTAAGGACCCCCTGGAAATTGTAATGATTAATAATCCGAATGAATCACATTATCTTGAAAAAG-TTTTTCGACCCCTTTTTAATTGTTTAATTGACATAGACCCAATCCGTTTAGT------AAAGTGAGGAAGTCGGCGCGTCGGAAATGGTCGGGATAGCT
>Linum_perenne_trnL
TCAGAGAAACCCTGGAATTAACAAAGGGGCAATCCTGAGCCAAATCCTGTTTTCCGAAA---AAAAAGATTCAGAAAGACAGACTAAAACAGGATAGGTGCAGAGACTCGACGGAAGCTGTTCTAACAAATGGAGTTGACCGTTTTACTTTTGGTAAAGTAAAGGAATCCTTCGATCAAAATAAAACTCTAGAAAAAAGAAAGTAAAAGATAACCCG-----------ATGTCTAGAATACATATGGAT-GGGTACTGAAATACTATATCAAATGATTAA--------TCATAACCCGAATCCGGA-TTTTGGGGATTTTTTTCTATAGAAAAAGGGTTTTGAATGGATCCCAAATTGAAGAAAGAACCGAATTTGAATTGATCAAATAATTAACTCCAGAGTCTGATAGATAACGGATTAATTGGACGAGAATAAAGATAGAGTCCTATTCTACATGTCAGTATTGACAACAAGGAAATTTAGAGTAAGAGGAAAATCCGTCGACTTTAGAAATCGTGAGGGTTCAAGTCCCTCTATCCCCAAAAAAGTCCCGTTTGACTACCGAATTATTTATATCCTATTCTCTCTTTTCGTTAACGGGTTTAAATTCCTTATCTTTCTCATTCATTGAATT----GAATTC-------TTTTACAAAA----TTCTTTGGGGTGAATTGTTTTTCTTT-TTCCAAGTTAAGTCTTGGAATAGATATAATAGACATAGAAATGAAC------ATGTCTTTTTTGAACAAAACTAAAGACCCCTTGGAATTTGTAAGGATTAACAATCCAAAC------CATTATCTTGAAAAAG-TTTTTCGATC-------TTTT-TTTAG----------ACCAATCCGTTTACT------AAAGTGAAGAAGTCCTCGTGTCGAAAATGGCCGGGATAGCT
>Linum_leonii_trnL
TCAGAGAAACCCTGGAATTAACAAAGGGGCAATCCTGAGCCAAATCCTGTTTTCCGAAAA--AAAAAGATTCAGAAAGACAGACTAAAACAGGATAGGTGCAGAGACTCGACGGAAGCTGTTCTAACAAATGGAGTTGACCGTTTTACTTTTGGTAAAGTAAAGGAATCCTTCGATCAAAATAAAACTCTAGAAAAAAGAAAGTAAAAGATAACCCG-----------ATGTCTAGAATACATATGGAT-GGGTACTGAAATACTATATCAAATGATTAA--------TCATAACCCGAATCCGGA-TTTTGGGGATTTTTTTCTATAGAAAAAGGGTTTTGAATGGATCCCAAATTGAAGAAAGAACCGAATTTGAATTGATCAAATAATTAACTCCAGAGTCTGATAGATAACGGATTAATTGGACGAGAATAAAGATAGAGTCCTATTCTACATGTCAGTATTGACAACAAGGAAATTTAGAGTAAGAGGAAAATCCGTCGACTTTAGAAATCGTGAGGGTTCAAGTCCCTCTATCCCCAAAAAAGTCCCGTTTGACTACCGAATTATTTATATCCTATTCTCTCTTTTCGTTAACGGGTTTAAATTCCTTATCTTTCTCATTCATTGAATT----GAATTC-------TTTTACAAAA----TTCTTTGGGGTGAATTGTTTTTCTTT-TTCCAAGTTAAGTCTTGGAATAGATATAATAGACATAGAAATGAAC------ATGTCTTTTTTGAACAAAACTAAAGACCCCTTGGAATTTGTAAGGATTAACAATCCAAAC------CATTATCTTGAAAAAG-TTTTTCGATC-------TTTT-TTTAG----------ACCAATCCGTTTACTAAAGTGAAAGTGAAGAAGTCCTCGTGTCGAAAATGGCCGGGATAGCT
>Linum_lewisii_trnL
TCAGAGAAACCCTGGAATTAACAAAGGGGCAATCCTGAGCCAAATCCTGTTTTCCGAAA---AAAAAGATTCAGAAAGACAGACTAAAACAGGATAGGTGCAGAGACTCGACGGAAGCTGTTCTAACAAATGGAGTTGACCGTTTTACTTTTGGTAAAGTAAAGGAATCCTTCGATCAAAATAAAACTCTAGAAAAAAGAAAGGAAAAGATAACCCG-----------ATGTCTAGAATCCATATGGAT-GGGTACTGAAATACTATATCAAATGATTAA--------TCATAACCCGAATCCGGA-TTTTGGGGATTTTTTTCTATAGAAAAAGGGTTTTGAATGGATCCCAAATTGAAGAAAGAACCGAATTTGAATTGATCAAATAATTAACTCCAGAGTCTGATAGATAACGGATTAATTGGACGAGAATAAAGATAGAGTCCTATTCTACATGTCAGTATTGACAACAAGGAAATTTATAGTAAGAGGAAAATCCGTCGACTTTAGAAATCGTGAGGGTTCAAGTCCCTCTATCCCCAAAAAAGTCCCGTTTGACTACCGAATTATTTATATCCTATTCTCTCTTTTCGTTAACGGGTTTAAATTCCTTATCTTTCTCATTCATTGAATT----GAATTC-------TTTTACAAAA----TTCTTTGGGGTGAATTGTTTTTCTTT-TTCCAAGTTAAGTCTTGGAATAGATATAATAGACATAGAAATGAAC------ATGTCTTTTTTGAACAAAACTAAAGACCCCTTGGAATTTGTAAGGATTAACAATCCAAAC------CATTATCTTGAAAAAG-TTTTTCGATC-------TTTT-TTTAG----------ACCAATCCGTTTACT------AAAGTGAAGAAGTCCTCGTGTCGAAAATGGCCGGGATAGCT
>Linum_narbonense_trnL
TCAGAGAAACCCTGGAATTAACAAAGGGGCAATCCTGAGCCAAATCCTGTTTTCCGAAAACAAAAAAGATTCATAAAGACAGACTAAAACAGGATAGGTGCAGAGACTCGATGGAAGCTGTTCTAACAAATGGAGTTGACCACTTTACTTTTGATAAAGTAAAGGAATCCTTCGATCAAAACAAAACTCTAGAAAAAATAAAGTAAAAGGCAACCCG-----------ATGCATAGAACCCATATGTAT-GGGTACTGAAATACTATATCAAATGATCAAATGATTACTGATAACCCAAATCCGTATTTTTGGGGATTTTTTTCTATAGAAAAAAGGTTTTGAATCGATTCCAAATTGAAGAAAGAACCGAATATGAATTGATCAAATAATTTACTCCAAAGTCTGATAGATAACGGATTAATTGGACGAGAACAAAGATAGAGTCCTATTCTACATGTCAGTATTGACAACAAGGAAACTTAGAGTAGAAGGAAAATCCGTCGACTTTAGAAATCGTGAGGGTTCAAGTCCCTCTATCCCCAAAAAAGGCTTGTTTGACTACCGCATTATTTATATCCTATTCTCTCTTTTCGTTAACGGGTTAAAATTCCTTATCTTTCTCATTCAAAG-----------------------------AA----TTCTTTGGGGTGAATTGCTTTTCTTTATTACAAGTTGAGTCTTGTAATAGAGATAATACACATAGAAATGAAC------ATCTTTTTTTTGAACAAAACTAATGGCCCCTTGGAACTTGTAAGGATTAACAATCCGAAT------CATTATCTTGACAAAG-TTTTTCGATC-------AATT-TTTAATTGACATAGACCCAATCCATTTAGT------AAAGTGAAGAAGTCGTCGCGTCGAAAATGGCCGGGATAGCT
>Linum_decumbens_trnL
TCAGAGAAACCCAGGAATTAACAAAGGGGCAATCCTGAGCCAAATCCTGTTTTACGAAAACAAAAAAGATTCATAAAGACAGAATAAAACAGGATAGGTGCAGAGACTCGATGGAAGCTGTTCTAACAAATGGAGTTGACCACTTTACTTTTGGTAAAGTAAAGGAATCCTTCGATC-----AAAACTCTAG-AAAAATAAAGGAAAAGACAACCCG-----------ATGCATAGAATACATATGTATGGGGTACTGAAATACTATATCAAATGATTAA--------TGATAACCCGAATCCGTCTTTTTGGGTATTTTTTTCTATAG-AAAAAGGTTTTGAATCGATTCCAAATTGAAGAAAGAACCTAATATGAATTGATCAAATAATTTACTCCAAAGTCTGATAGATAACGGATTAATTGGACGAGAACAAAGATAGAGTCCTATTCTACATGTCAGTATTGACAACAAGGAAACTTAGAGTAAGAGGAAAATCCGTCGACTTTAGAAATCGTGAGGGTTCAAGTCCCTCTATCCCCAAAAAAAGCCTGTTTGCCTACCGCATTATTTATATCCTATTTTCTCTTTTCGTTAACGGGTTTAAATTCCTTATCTTTCTTATTCAAAG-----------------------------AA----TTCTTTGGGGTGAATTGTTTTTCTTTATTACAAGTTAAGTCTTGTAATAGAGATAATACACATAGAAATGAAC------ATCTTTTTTTTGAACAAAACTAAGGACCCCTTGGAACTTGTAAGGATTAACAATACGAAT------CATTATCTTGACAAAG-TTTTTCGATC-------AATT-TTTAATTGACATAGACCCAATCCATTTAGT------AAAGTGAAGAAGTCGTCGCGCCGAAAATGGCCGGGATAGCT
>Linum_grandiflorum_trnL
TCAGAGAAACCCAGGAATTAACAAAGGGGCAATCCTGAGCCAAATCCTGTTTTACGAAAACAAAAAAGATTCATAAAGACAGAATAAAACAGGATAGGTGCAGAGACTCGATGGAAGCTGTTCTAACAAATGGAGTTGACCACTTTACTTTTGGTAAAGTAAAGGAATCCTTCGATC-----AAAACTCTAG-AAAAATAAAGGAAAAGACAACCCG-----------ATGCATAGAATACATATGTATGGGGTACTGAAATACTATATCAAATGATTAA--------TGATAACCCGAATCCGTCTTTTTGGGGATTTTTTTCTATAG-AAAAAGGTTTTGAATCGATTCCAAATTGAAGAAAGAACCTAATATGAATTGATCAAATAATTGACTCCAAAGTCTGATAGATAACGGATTAATTGGACGAGAACAAAGATAGAGTCCTATTTTACATGTCAGTATTGACAACAAGGAAACTTAGAGTAAGAGGAAAATCCGTCGACTTTAGAAATCGTGAGGGTTCAAGTCCCTCTATCCCCAAAAAAGGCCTGTTTGCCTACCGCATTATTTATATCCTATTTTCTCTTTTCGTTAACGGGTTTAAATTCCTTATCTTTCTTATTCAAAGAATTCAAAGAATTC-------TTTTACAAAA----TTCTTTGGGGTGAATTGTTTTTCTTTATTACAAGTTAAGTCTTGTAATAGAGATAATACACATAGAAATGAAC------ATCTTTTTTTTGAACAAAACTAAGGACCCCTTGGAACTTGTAAGGATTAACAATACGAAT------CATTATCTTGACAAAG-TTTTTCGATC-------AATT-TTTAATTGACATAGACCCAATCCATTTAGT------AAAGTTAAGAAGTCGTCGCGCCGAAAATGGCCGGGATAGCT
>Linum_bienne_trnL
TCAGAGAAACCCTGGAATTAACAAAGGGGCAATCCTGAGCCAAATCCTGTTTTCCGAAAACAAAAAAGATTCATAAAGACAGACTAAAACAGGATAGGTGCAGAGACTCGATGGAAGCTGTTCTAACAAATGGAGTTGACCACTTTACTTTTGGTAAAGGAAAGGAATTCTTCGATCAAAACAAAACTTTATAAAAAATAAAGTAAAAGACAACCCG-----------ATGCATAGAATCCATATGTAT-GGGTACTGAAATACTATATCAAATGATTAA--------TGATAACCCGAATCCGTATTTTTGGGGACTTTTTTCTATAG-AAAAAAGTTTTGAATCGATTCCAAATTGAAGAAAGAACCGAATATGAATTGATCAAAAAATTGACTCCAAAGTCTGATAGATAACGGATTAATTGGACGAGAACAAAGATAGAGTCCTATTCTACATGTCAGTATTGACAACAAGGAAACTTGAAGTAAGAGGAAAATCCGTCGACTTTAGAAATCGTGAGGGTTCAAGTCCCTCTATCCCCAAAAAAGTCCTGTTTGACTACCAAATTATTTATATCCTATTCTCTCTTTTCGTTAACCGGTTTCAATTCCTTATCTTTCTCATTCAAAG-----------------------------AA----TTCTTTGGAGTGAATTGTTTTTCTTTATTCCAAGTTAAGTCTTGGAATAGAGATAATACACATAGAAATGAAC------ATCTTTTTTTTGAACAAAACTAAGGACCCCTTGGAACTTGTAAGGATTAACAATCCGAAT------CATTATCTTGACAAAG-TTTTTCGATC-------AATT-TTTAATTGACATAGCCCCAATCCATTTAGT------AAAGTGAAGAAGTCGTCGCGTCGAAAATGGCCGGGATAGCT
>Linum_usitatissimum_trnL
TCAGAGAAACCCTGGAATTAACAAAGGGGCAATCCTGAGCCAAATCCTGTTTTCCGAAAACAAAAAAGATTCATAAAGACAGACTAAAACAGGATAGGTGCAGAGACTCGATGGAAGCTGTTCTAACAAATGGAGTTGACCACTTTACTTTTGGTAAAGGAAAGGAATTCTTCGATCAAAACAAAACTTTATAAAAAATAAAGTAAAAGACAACCCG-----------ATGCATAGAATCCATATGTAT-GGGTACTGAAATACTATATCAAATGATTAA--------TGATAACCCGAATCCGTATTTTTGGGGACTTTTTTCTATAG-AAAAAAGTTTTGAATCGATTCCAAATTGAAGAAAGAACCGAATATGAATTGATCAAAAAATTGACTCCAAAGTCTGATAGATAACGGATTAATTGGACGAGAACAAAGATAGAGTCCTATTCTACATGTCAGTATTGACAACAAGGAAACTTGAAGTAAGAGGAAAA--------------------------------TCCCTCTATCCCCAAAAAAGTCCTGTTTGACTACCAAATTATTTATATCCTATTCTCTCTTTTCGTTAACCGGTTTCAATTCCTTATCTTTCTCATTCAAAG---------AATTC-------TTTTACAAAA----TTCTTTGGAGTGAATTGTTTTTCTTTATTCCAAGTTAAGTCTTGGAATAGAGATAATACACATAGAAATGAAC------ATCTTTTTTTTGAACAAAACTAAGGACCCCTTGGAACTTGTAAGGATTAACAATCCGAAT------CATTATCTTGACAAAG-TTTTTCGATC-------AATT-TTTAATTGACATAGCCCCAATCCATTTAGT------AAAGTGAAGAAGTCGTCGCGTCGAAAATGGCCGGGATAGCT
