# Supplementary material for: Clarification of the Position of Linum stelleroides Planch. within the Phylogeny of the Genus Linum L
Source: Plants (Basel). 2022 Feb 27;11(5):652. doi: 10.3390/plants11050652 (PMC8912650; doi:10.3390/plants11050652)
Supplement: Supplementary file 1 [file plants-11-00652-s001.zip › Supplementary Table S1_IGS.txt]

>Linum_stelleroides_IGS
GACCGCATGGCGACAGTAATCCAACCTAGTACGAGAGGAACCGTTGATTCGCACAATTGGTCATCGCGCTTGGTTGAAAAGCCAGTGGCGCGAAGCTACCGTGCGTTGGATTATGACTGAACGCCTCTAAGTCAGAATCCGGGCTGGCACCCATGCCTGCGTTCGCTGCCCGATTGCCGACCAGCAGTAGGGGCCC-TCCGGCCCCCAAAGGCACGTGTCGTTGGCCAAGCCCGTCGGGCGGATGAGTCCTTCGGGCCGCCTTGAAGTATTATTTCCACCGAGCAGCGGATAGAATCCTTTGCAGACGACTTAAATACGCGACGGGGTATTGTAAGTGGCAGAGTGGCCTTGCTGCCACGATCCACTGAGATTCAGCCCTATGTCGCTCCGATTCGTCCCTCCCCATCTTCTGAAAAAATTCAGATCAAAACTC---CTTAAGATGAAGATTTTA-GGAGGGGTGTGACTCCTCGCGCAATTCAACGTCTCCTCCCGCCAGAGGGACTTTTGCTCAGAATGCTCTTTAGGGGGGAGCACATGCCTCCCCCTGCTCTCTCGTGCTGTGCGGTGCGCAC-TTGGCTT-TGTTTGGTGAATTTGCTGGTTGGGTTTAGCTATATGTTAGG-CCTGATGGCGGGTCATTAGACG-GAGTTATGGTGTGTTGTACGTGATGCACATGAGTGGTGTTTGAGTTGTTTGGGAGGGCGGGCTCCATGCTTTGAGCATCGAATCGTCATCTTGCAACTCTCTTCAGTTTAT---CTTTTTTAAGGTGATGGTTAATACCGGGTTCCTGTGTTGCATACCCA--TGTTGGGGAATTTTTAGGTTACGTGTTGATATTTCCGTCTTGAACCCTCAATGGGTTT-GGGATGGACATTTTAGCGACGCTCGGGTTCCAAGCTCT--ACTTGATCGTGAGTATTGGCCCTCGTTGGTCGCTCGTGCTCTCGGATGCCGAATGTGATGTTGCCA---------ATGTCCTTGACGGTTGGTGTAA-TCGTAAAACCCTTTTGAATGACTACATCTGCCTT-TGCTTTGCGCTTTTGTGCCTTGCTTTATGTAGGGTTTGGAGTGTCAAGTGAGGTGGTTGTGTCTGATGAAGGGATGCT
>Linum_hirsutum_IGS
GACAGCGTCGCGACAGTAATCCAACCTAGTACGAGAGGAACCGTTGATTCGCACAATTGGTCATCGCGCTTGGTTGAAAAGCCAGTGGCGCGAAGCTACCGTGCGCTGGATTATGACTGAACGCCTCTAAGTCAGAATCCGGGCTGGCACCGACGCGTGCGTCCGCCGCCCGATTGCCGACCAGCAGTAGGGGCCA-TCCGGCCCCCAAAGGCACGTGTCGTTGGCTAAGCCCTTCGGACGGACGAGTCCGTTGGGCCGCCTTGAAGCTTTATTCCCACCGAGCGGCGGATAGAATCCTTTGCAGACGACTTAAATACGCGACGGGGTATTGTAAGTGGCAGAGTGGCCTTGCTGCCACGATCCACTGAGATTCAGCCCCGTGTCGCTTCGATTCGTCCCTCCCCTCCACATGCCAAGTTTCA---CAAGATTTGGAGTTACGATGAAGAAAAAAAGGGGGGGTGTGACTCCTCGGACATTCCAATATCTACCCTTGGCAGATGCCCAAGTGCCTCTAATCCTCTATAGGGGGGAGGGGTCTGACCCCCCTGCTCTTTCGTGCTAAGCGGTTCGGGT-GTGGCTT-CGTTTGGTGAATTCGTTTGTCGGGTTTAGCTATTTGTTAAATTTCGGCGATGGGTCATTGGACGTTTGTCGTTCTCCGTCATACGTGATGCGCATGAGTGGTATTTGAGTTG-TTGGGAGGGCGGGCTCCGTGCCTTGGGCATCGAACCGTCATCCTGCAACTCTCTTCAGTAGCGCACCCCGCGTAAGCGGA-GGTGGAGATCGGGTTCCTGTGTTGCCTACCCATTTGTTGGGGTATTATCTAGTCCG--GTTGGTCTTTTCGCCTTGCACTCCACGAGGGTGTGGGGGTGGACAATGTAGTGGGTTTCGGGTTCCATGCTCCCACGTGAAGTGAGAGTTATGGCCCTCGTGCGTCGCTCGTGCTCTCGGATGCGGAAAATCATGTGGCCATGGGGACTCTTGTCCCCGTCGGTTGGCTCGACCCTTCGAATCCTTTTGGACTACCACATTCGCCTC-TTCTCGCCGCCCTCG------------------------TGTGGTGGGTGGGGCGTTTGTGTCGGAACAGGGAATGCT
>Linum_perenne_IGS
GACCGCGTCGCGACAGTAATCCAACCTAGTACGAGAGGAACCGTTGATTCGCACAATTGGTCATCGCGCTTGGTTGAAAAGCCAGTGGCGCGAAGCTACCGTGCGCTGGATTATGACTGAACGCCTCTAAGTCAGAATCCGGGCTGGCACCGACGCCTGCGTTCGCTGCCCGATTGCCGACCAGCAGTAGGGGCCATTCCGGCCCCCAAAGGCACGTGTCGTTGGCCAAGCCCGGCATACGGAAGAGTTTGTCGGGCCGCCTTGAATTATGATTTCCACCGAGCAGTGAATAGAATCCTTTGCAGACGACTTAAATACGCGACGGGGTATTGTAAGTGGCAGAGTGGCCTTGCTGCCACGATCCACTGAGATTCAGCCCCATGTCGCTCCGATTCGTCCCTCCCCCTTTGCTGCAAAATTTCAGATCAAAACTC---CTTAAAATGAAGATTTTAAGGGGGGGTGTGACTCCTCGGCTATATTGATGTCTACCCGTGGGAGAGAGGAAAAGTTGCTATTTGCTCTATAGGGGGGTGGTGCCGACCCCCCTTTCTCTGTCGTGTTAAGCGGTGCGTTG-ATGGTCA-CGTTTGGTGAACTTGTTTGGTGGGCTTTGCAACGT-CTAAG-CTCATCGGCGGGTCATCGGATGTTGGCTGTCATACGTTGTACGTGATGCACATGAGTGGTTTTTGAGTTGTTTGGGATGACGGGCTCCGTGCTTTGAGCATCGAACCGTGGTCTCGCATCTCTCTTCATTGCCT--CCTTCCCTGACCCGATGGTGGAGAACGAGTTCCTGTGTTGCCAACCCA--AGAAGGGGAATTATCATGTTGC--AAGACCCGTTCTACCTTGTGCTCCCTTGGGGTGC-TTGGTGGACATCGTGGTGGCCCACTAGTTCCAGTCTCTCACCTTCGGTGCGTTTCATGGACCTAGTGTGTCGCTTGTGCTCTCGGATGCTGGAAGTGATGTGGCCATGGGTGCTTACATCCTCAATGGTTGGCCCGACCCTTCGATTCATTTATTATGACTGCATCTTCCTTGTCTTTGGTGCTTC--------------------------GGCTCCGAGCTAGGGAGATGCGTCGAATGAGGGAATGCT
>Linum_leonii_IGS
GACCGCGTCGCGACAGTAATCCAACCTAGTACGAGAGGAACCGTTGATTCGCACAATTGGTCATCGCGCTTGGTTGAAAAGCCAGTGGCGCGAAGCTACCGTGCGCTGGATTATGACTGAACGCCTCTAAGTCAGAATCCGGGCTGGCACCGACGCCTGCGTTCGCTGCCCGATTGCCGACCAGCAGTAGGGGCCATTTTGGCCCCCAAAGGCACGTGTCGTTGGCCAAGCCCGGCATGCGGAAGAGTTTGTCGGGCCGCCTTGAATTGTGATTTCCACCGAGCAGTGAATAGAATCCTTTGCAGACGACTTAAATACGCGACGGGGTATTGTAAGTGGCAGAGTGGCCTTGCTGCCACGATCCACTGAGATTCAGCCCCATGTCGCTCCGATTCGTCCCTCCCCCTTTGCTGCAAAATTTCAGATCAAAACTC---CTTAAAATGAAGATTTTAAGGGGGGGTGTGACTCCTCGGCTATATTGATGTCTACCCGTGGGAGAGAGGAAAAGTTGCTATTTGCTCTATAGGGGGGTGGTGCCGACCCCCCTTTCTCTGTCGTGTTAAGCGGTGCGTTG-ATGGTCA-CGTTTGGTGAACTTGTTTGGTGGGCTTTGCAACGT-CTAAG-CTCATCGGCGGGTCATCGGATGCTGGCTGTCATACGTTGTACGTGATGCACATGAGTGGTTTTTGAGTTGTTTGGGAGGACGGGCTCCGTGCTTTGAGCATCGAACCGTGGTCTCGCATCTCTCTTCATTGCCT--CCTTCCCTGACCCGATGGTGGAGAACGAGTTCCTGTGTTGCCAACCCA--AGAAGGGGAATTATCATGTTGC--AAGACCCGTTCTACCTTGTGCTCCCTTGGGGTGC-TTGGTGGACATCGTGGTGGCCCACTAGTTCCAGTTTCTCACCTTCGGTGCGTTTCATGGACCTAGTGTGTCGCTTGTGCTCTCGGATGCTGGAAGTGATGTGGCCATGGGTGCTTACATCCTCAATGGTTGGCCCGACCCTTCGATTCATTTATTATGACTGCATCTTCCTTGTCTTTGGTTCTTC--------------------------GGCTCCGAGCTAGGGAGATGCGTCGAATGAGGGAATGCT
>Linum_narbonense_IGS
GACCGCGTCGCGACAGTAATCCAACCTAGTACGAGAGGAACCGTTGATTCGCACAATTGGTCATCGCGCTTGGTTGAAAAGCCAGTGGCGCGAAGCTACCGTGCGCTGGATTATGACTGAACGCCTCTAAGTCAGAATCCGGGCTGGCACCGACGCTTGTGTCCGCTGCCCGATTGCCGACCAGCAGTAGGGGCCC-TCGGGCCCCCAAAGGCACGTGTCGTTGGCCAAGTCCGTTGGACGGAAGAGTCCTTCGGGCCGCCTTGAAGTTTAATTTCCACCGAGCAGCGGATAGAATCATTTGCAGACGACTTAAATACGCGACGGGGTATTGTAAGTGGCAGAGTGGCCTTGCTGCCACGATCCACTGAGATTCAGCCCCATGTCGCTTCGATTCGTCCCTCCCATCCGCGTGCAAAATTTCAGATCAAAACTC---CTCAAGATGACGATTTTAGAGGGGGGTGTGAGTCCTCGGAGATTGTGATGGTTCCTGGTGGGAGAATTGAAAATGACTTAAGATCTCTTTAGGGGGGAGGTGGTTGACCCCCCTACTCTTTCGTGCTAAGCGGTGCGTAC-GTGGCCACCATTTGGTGCATCCGTTTGTTGTGCTTAGCTATATGTCAAG-CTCAGCGGCGGGTCATTCGATG-GGGCTGTCGTATGTCGTACGTGATGCGCATGAGTGGTTTTTGAGTTGTTTGGGATGTCGGGCTCCTTGCTTTGAGCATCGAACCGACATCTTTCAACTCTCTTCAGTGGTG--CCAAGCTTACGGTGTTGGTGAAGACTGAGTTCTTGTGTTGCGTACCCA--CGTTGGGGAATAATCAGGTTGC--GTTGCTTTTTTCGCCGTCTGCCCCCTTGGGGTGT-TCGGTGGACTTCGTGGTGGCCCTCGGGTTCCATACTCGCACCTGTGGTGTGAGTTATGGCCCTTGTGGGTTGCTCGTGCTCTCTGATGCGGAAAGTGATATGGCCATGGGGACCTTCATCCCCTACGGTTGGCCTGACCCTTCGATTTGTTTCCGGCGACTGCGTCTGCCTT-TGCTTGGTGCTCA--------------------------CGCATTCAGCGAGGTTGATGCATCGAACATGGGAATGCT
>Linum_decumbens_IGS
GACCGCGTCGCGACAGTAATCCAACCTAGTACGAGAGGAACCGTTGATTCGCACAATTGGTCATCGCGCTTGGTTGAAAAGCCAGTGGCGCGAAGCTACCGTGCGCTGGATTATGACTGAACGCCTCTAAGTCAGAATCCGGGCTGGCACCGACGCCTGTGTCCGCTGCCCGATTGCCGACCAGCAGTAGGGGCCA-TCCGGCCCCCAAAGGCACGTGTCGTTGGCCAAGTCCGTTGGACGGAAGTGTCCATCGGGCCGCCTTGAAGTTTTATTTCCACCGAGCAGCGGATAGAATCATTTGCAGACGACTTAAATACGCGACGGGGTATTGTAAGTGGCAGAGTGGCCTTGCTGCCACGATCCACTGAGATTCAGCCCCATGTCGCTTCGATTCGTCCCTCCCCTCCACGTGCAAAATTTCAGGTCAAAACTC---CTTAAGATGACGAGTTTAGAGGGGGGTGTGACTCCTCGGATA-TCCAATGTCTCCTGGTGCCATTTTTGAAAATGTGTTAAGATCTCTTTA-GGGGGAGGTGGTGAACCCCCCTGCTCTTTCGTGCTAAGCGGTGCGTAC-ATGGCTGCCATTTGGTGAATTCGTTTGTTGGGCTTAGCTACACGTCAAG-CTCAGCGGCGGGTCATTCGATG-GGGCTGTGATACGTCGTACGTGATGCGCATGAGTGGTTTTTGAGTTGTTTGGGATGGCGGGCTCCTTGCTTTGAGCATCGAACCGTCATCTTTCAACTCTCTTCAGTGATG--CCATGCCTACGGTGACGGTGAAGAGTGAGTTCTTGTGTTGCGTACCCA--CATCGTGGAAAAATCAGGTTGC--GGTGCATGTTTCTCCGCGTGCCCTCTCAGGGTGT-GCGGAGGACAATGTGGTGGCTCTCGGGTTCCAGACTTGCACCTGCGGTGCAAGCCTTGGCCCCCGTGGGTCGCTCGTGCTCTCGGATGCGGAAAGTGAAATGGCCACGGGGACTTCTGTCCTCGGCGGTTGGCCCGACCCTTCGGAATGTTTCCAACGACTGCTCCTTCCTT-TGCCCGGTGCTCT--------------------------GGCATCGAGCGAGGCGGACGCATCGAACGTGGGAATGCT
>Linum_lewisii_IGS
GACCGCGTCGCGACAGTAATCCAACCTAGTACGAGAGGAACCGTTGATTCGCACAATTGGTCATCGCGCTTGGTTGAAAAGCCAGTGGCGCGAAGCTACCGTGCGCTGGATTATGACTGAACGCCTCTAAGTCAGAATCCGGGCTGGCACCGACGCCTGCGTTCGCTGCCCGATTGCCGACCAGCAGTAGGGGCCATTCCGGCCCCCAAAGGCACGTGTCGTTGGCCAAGCCCGACATACGGAAGAGTTTGTCGGGCCGCCTTGAATTATGATTTCCACCGAGCAGTGAATAGAATCCTTTGCAGACGACTTAAATACGCGACGGGGTATTGTAAGTGGCAGAGTGGCCTTGCTGCCACGATCCACTGAGATTCAGCCCCATGTCGCTCCGATTCGTCCCTCCCCCTTTGCTGCAAAATTTCAGATCAAAACTC---CTTAAAATGAAGATTTTATGGGGGGGTGTGACTCCTCGGCTATATTGATGTCTACCCGTGGGAGAGAGGAAAAGTTGCTATTTGCTCTATAGGGGGGTGGTGCCGACCCCCCTTTCTCTTTCGTGTTAAGCGGTGCGTTG-ATGGTCA-CGTTTGGTGAACTTGTTTGGTGGGCTTTGCAACGT-CTAAG-CTCATTGGCGGGTCATCGGATGCTGGCTGTCATACGTTGTACGTGATGCACATGAGTGGTTTTTGAGTTGTTTGGGAGGACGGGCTCCGTGCTTTGAGCATCGAACCGTGGTCTCACATCTCTCTTCATTGCCT--CCTTCCCTGACCCGATGGTGGAGAACGAGTTCCTGTGTTGCCAACCCA--AGAAGGGGAATTATCATGTTGC--AAGTCCCGTTCTACCTTGTGCTCCCTTGGGGTGC-TTGGTGGACATCGTGGTGGCCCACTAGTTCCAGTCTCTCACCCTCGGTGCGTTTCATGGACCTAGTGTGTCGCTTGTGCTCTCGGATGCTGGAAGTGATGTGGCCATGGGTGCTTACATCCTCAATGGTTGGCCCGACCCTTCGATTCATTTATTATGACTGCATCTTCCTTATCTTTGGTGCTTC--------------------------GGCTCCGAGCTAGGGAGATGCGTCGAATGAGGGAATGCT
>Linum_grandiflorum_IGS
GACCGCGTCGCGACAGTAATCCAACCTAGTACGAGAGGAACCGTTGATTCGCACAATTGGTCATCGCGCTTGGTTGAAAAGCCAGTGGCGCGAAGCTACCGTGCGCTGGATTATGACTGAACGCCTCTAAGTCAGAATCCGGGCTGGCACCGACGCCTGTGTCCGCTGCCCGATTGCCGACCAGCAGTAGGGGCCA-TCCGGCCCCCAAAGGCACGTGTCGTTGGCCAAGTCCGTTGGACGGAAGTGTCCATCGGGCCGCCTTGAAGTTTTATTTCCACCGAGCAGCGGATAGAATCATTTGCAGACGACTTAAATACGCGACGGGGTATTGTAAGTGGCAGAGTGGCCTTGCTGCCACGATCCACTGAGATTCAGCCCCATGTCGCTTCGATTCGTCCCTCCCCTCCACGTGCAAAATTTCAGGTCAAAACTC---CTTAAGATGACGATTTTAGAGGGGGGTGTGACTCCTCGGATA-TGCAACGTCTCCTGGTGCCATTTCAGAAAATGTCTTAAGATCTCTTTA-GGGGGAGGTGGTGAACCCCCCTGCTCTTTCGTGCTAAGCGGTGCGTAC-ATGGCTGCCATTTGGTGAATTCGTTTGTTGGGCTTAGCTATATGTCAAG-CTCAGCGGCGGGTCATTCGATG-GGGCTGTGATACGTCGTACGTGATGCACATGAGTGGTCTTCGAGTTGTTTGGGATGGCGGGCTCCTTGCTTTGAGCATCGAACCGTCATCTTTCAACTCTCTTCAGTGATG--CCATGCCTACGGTAACGGTGTAGAGTGAGTTCTTGTGTTGCGTACCCA--CATCGTGGAAAAATCAGGTTGC--GGTGCATGTTTCTCCGCGTGCCCTCTCAGGGTGT-GCGGTGGACAATGTGGTGGCTCTCGGGTTCCAGACTTGCACCTGCGGTGCAAGCCTTGGCCCCCGTGGGTTGCTCGTGCTCTCGGATGCGGAAAGTGAAATGGCCACGGGGACTTCTGTCCTCGGCGGTTGGCCCGACCCTTCGGAATGTTTCCAACGACTGCTCCTTCCTT-TGCCCGGTGCTCT--------------------------GGCATCGAGCGAGGCGGACGCATCGAACGTGGGAATGCT
>Linum_bienne_IGS
GACCGCGTCGCGACAGTAATCCAACCTAGTACGAGAGGAACCGTTGATTCGCACAATTGGTCATCGCGCTTGGTTGAAAAGCCAGTGGCGCGAAGCTACCGTGCGCTGGATTATGACTGAACGCCTCTAAGTCAGAATCCGGGCTGGCACCGACGCCTGTGTCCGCTGCCCGATTGCCGACCAGCAGTAGGGGCCA-TCCGGCCCCCAAAGGCACGTGTCGTTGGCCAAGTCCGTTGGACGGAAGAGTCCATCGGGCCGCCTTGAAGTTTAATTTCCACCGAGCAGCGGATAGAATCATTTGCAGACGACTTAAATACGCGACGGGGTATTGTAAGTGGCAGAGTGGCCTTGCTGCCACGATCCACTGAGATTCAGCCCCATGTCGCTTCGATTCGTCCCTCCACCTCATGTGCAAAATCTCAGGTCAAAACTC---GTTAAGGTGACGAGTTTAGAGGGGGGTGTGACTCCTCGGATA-AGGAACGTCTCCTGGCGGGAAAATGGAAAATGTCTTAAGGTCTCTTTAGGGGGGAGGTGGTGAACCCCCCTGCTCTTTCGTGCTAAGCGGTGCGTACAATGGCCGCCATTTGGTGAATTCGTTTGTTGGGCTTAGCTACATGTCAAG-CTCAGCGGCGGGTCATTCGATG-GTGCTGTTGTACGTCGTACGTGATGCGCATGAGTGGTATTTGAGTTGTTTGGGATGGCGGGCTCCTTGCTTTGAGCATCGAACCGTCGTCTTTCAACTCTCTTCAGTGGTG--CCTTGCCTACGGTGACGGTGAAGACCGAGTTCTTGTGTTGCGTACCCA--CATCGTGGAATAATCAGGTT-C--GGTGAATGTTTCTCCGTGTTCCCTCCTAGGGTGT-GCGGTGGACATTGTGGTTGCTCACGGGTTCCAGATTCGCACTTGCAGTGTGAGTTGTGGCCCTCGTCGGCTGCCCGTGCTCTCGGATGCCGAAAATGATGCGGCCATGGGGATTTTCATCCTCGACGGTTGGCCCGACCCTTCGAAATGATTCCAACGACTGCGTCTGCCTT-TGCTTGGTGCTCT--------------------------GGCATCGAGCGAGGCGGATGCATCGAACGTGGGAATGCT
>Linum_usitatissimum_IGS
GACCGCGTCGCGACAGTAATCCAACCTAGTACGAGAGGAACCGTTGATTCGCACAATTGGTCATCGCGCTTGGTTGAAAAGCCAGTGGCGCGAAGCTACCGTGCGCTGGATTATGACTGAACGCCTCTAAGTCAGAATCCGGGCTGGCACCGACGCCTGTGTCCGCTGCCCGATTGCCGACCAGCAGTAGGGGCCA-TCCGGCCCCCAAAGGCACGTGTCGTTGGCCAAGTCCGTTGGACGGAAGAGTCCATCGGGCCGCCTTGAAGTTTAATTTCCACCGAGCAGCGGATAGAATCATTTGCAGACGACTTAAATACGCGACGGGGTATTGTAAGTGGCAGAGTGGCCTTGCTGCCACGATCCACTGAGATTCAGCCCCATGTCGCTTCGATTCGTCCCTCCACCTCATGTGCAAAATCTCAGGTCAAAAATC---GTTAAGATGACGAGTTTAGAGGGGGGTGTGACTCCTCGGATA-AGGAACGTCTCCTGGTGGGAAAATGGAAAATGTCTTAAGGTCTCTTTAGGGGGGAGGTGGTGAACCCCCCTGCTCTTTCGTGCTAAGCGGTGCGTACAATGGCCGCCATTTGGTGAATTCGTTTGTTGGGCTTAGCTACATGTCAAG-CTCAGCGGCGGGTCATTCGATG-GTGCTGTTGTACGTCGTACGTGATGCGCATGAGTGGTATTTGAGTTGTTTGGGATGGCGGGCTCCTTGCTTTGAGCATCGAACCGTCGTCTTTCAACTCTCTTCAGTGGTG--CCTTGCCTACGGTGACGGTGAAGACCGAGTTCTTGTGTTGCGTACCCA--CATCGTGGAATAATCAGGTT-C--GGTGAATGTTTCTCCGTGTTCCCTCCTAGGGTGT-GCGGTGGACATTGTGGTTGCTCACGGGTTCCAGATTCGCACTTGCAGTGTGAGTTATGGCCCTCGTCGGCTGCCCGTGCTCTCGGATGCCGAAAATGATGCGGCCATGGGGATTTTCATCCTCGACGGTTGGCCCGACCCTTCGAAATGATTCCAACGACTGCGTCTGCCTT-CGCTTGGTGCTCT--------------------------GGCATCGAGCGAGGCGGATGCATCGAACGTGGGAATGCT
