# Supplementary material for: Clarification of the Position of Linum stelleroides Planch. within the Phylogeny of the Genus Linum L
Source: Plants (Basel). 2022 Feb 27;11(5):652. doi: 10.3390/plants11050652 (PMC8912650; doi:10.3390/plants11050652)
Supplement: Supplementary file 1 [file plants-11-00652-s001.zip › Supplementary Table S2_ITS.txt]

>Linum_stelleroides_ITS
TGAAACCTGCACAGCAGAATGACCAGTGAACTCGTTGTAAAAAATGGGCGATGTCGTCAATAGGTTGTGC-CCTAGGGACATCTGGTGGAG----GCATCGTTCAGCGGGGATCCTGCCCTGGCGGTGGGGTC---TTTGCGAAACAAATTAACAAACCCCGGCGTGGCATGCGCCAAGGAAGACTCTCAGTGACGACGTTGTCTTGTGCTCGGTTACGGTGCACAAGGCTCGACGGTCCACCA---CGTAACTATA-TTAACGACTCTCGGCAACGGATATCTCGGCTCTTGCATCGATGAAGAACGTAGCGAAATGCGATACTTGGTGTGAATTGCAGAATCCCGTGAACCATCGAGTTTTTGAACGCAAGTTGCGCCTGAAGCCATTCGGTTGAGGGCACGTCTGCCTGGGTGTCACACAACGTCGCCCA-ACCC----CAAATTTGGGGA-GGTGCGGATCTTGGCCTCCCGGGG-----GCTCATCCATCGAGTCCTACGGCTGGCCGAAATGAAAGTCGTCGGCGAAGGGCGTCGCGGTGAGCTGTGGTTGAA-------CACTATAGTATTTGTCGCCGGGAATGCTCCTTTGTC----GATGATGCCACGATGGACCATGGGGGGGAATCACTTT-----TCCCTTCCTATTT
>Linum_hirsutum_ITS
TGAATGCTGGAAGGCAAAATGACCGGTGGACTCGTTATAAAA-GTGGGCGTGGCCGACTCCCGG-TGTGC-CTTTGGGCCATTGGATGGAG----GTCTAGTCCGGCGGGGGT---------------GTATC---CCTCTGCCACAAACTAACAAACCCCGGCACGGCATGTGCCAAGGAATACAATCAGTGACGGCG-GGCATCGAAGCCGGCAACGGTTTGCGGTGCTCGACGATCCACCT---TTGAAACATATATAACGACTCTCGGCAACGGATATCTCGGCTCTCGCATCGATGAAGAACGTAGCGAAATGCGATACTTGGTGTGAATTGCAGAATCCCGTGAACCATCGAGTTTTTGAACGCAAGTTGCGCCTGAAGCCATTCGGCTGAGGGCACGTCTGCCTGGGTGTCACACAACGTCGCCCC-ACCCC--TCAATCTTGGGGAGGGTGCGGATCTTGGCTTCCCGTGGGTTTTGCTCG---AGAGGGCGATGCGGCTGGCCGAAATGAAAGTCGCCGACAGAGGATGCCACGGCGAGCTGTGGTTGAGATAA---CACTATGGTATTCGTAGTCGTGCGTGTTCCTCCGTCGGTGGATGCTACG--GATGGACCGAGGGGGGCCTCTA-------GAGCCTACCCAAATT
>Linum_perenne_ITS
CAAAACCTGCCCGGCAGAATGACCAGCGAACTTGTTGTTAAATGCGGGGGAGGCTGATGTTTGG-TGTGC-CCTAGGTCCACCACGCGAAGGCCTGCCTCGCTCGGCGGGGGT------TTGACCACCATGTCATGCCTCCGCCACAAACTAACAAACCCCGGCGCGGAATGCGCCAAGGAATACTACGAGTGACGACC-CGTCATGCGCCCGGTCACGGTGTGCAGGATGGAGCGACCCACCAACTTTTAAATAGA-ATAATGACTCTCGGCAACGGATATCTCGGCTCTCGCATCGATGAAGAACGTAGCAAAATGCGATACTTGGTGTGAATTGCAGAATCCCGTGAACCATCGAGTTTTTGAACGCAAGTTGCGCCTGAAGCCATTTGGTTGAGGGCACGTCTGCCTGGGTGTCACACAAAGTCGCCCT-GCCCC---CAAAATTGGGAA-GGTGCGGATTCTGGCCTCCCAGTG-----GCTCT---AAGTAGCCTACCGGATGGCCGAAATGAAAGTCGTCGGCAAGAGACGCCACGGTGAGCTGTGGTTGAAACGA---CACTATGGTCTT-TTAGTCGTGGTTGCTCCCTTGGC---CGACGAAATTACGATGGACCATGGGGGCCTTTTATTTTATTAGCCCCATCCAACTT
>Linum_leonii_ITS
CAAAACCTGCCCGGCAGAATGACCAGCGAACTTGTTGTTAAATGCGGGGGAGGCTGATGTTTGG-TGTGC-CCTAGGTCCACCACGCGAAGGCCTGCCTCGCTCGGCGGGGGT------TTGACCACCATGTCATGCCTCCGCCACAAACTAACAAACCCCGGCGCGGAATGCGCCAAGGAATACTACGAGTGACGACC-CGTCATGTGCCCGGTCACGGTGTGCAGGATGGAGCGACCCACCAACTTTTAAATAGA-ATAATGACTCTCGGCAACGGATATCTCGGCTCTCGCATCGATGAAGAACGTAGCAAAATGCGATACTTGGTGTGAATTGCAGAATCCCGTGAACCATCGAGTTTTTGAACGCAAGTTGCGCCTGAAGCCATTTGGTTGAGGGCACGTCTGCCTGGGTGTCACACAAAGTCGCCCT-GCCCC---CAAAATTGGGAA-GGTGCGGATTCTGGCCTCCCAGTG-----GCTCT---AAGTAGCCTACCGGATGGCTGAAATGAAAGTCGTCGGCAAGAGACGCCACGGTGAGCTGTGGTTGAAACGA---CACTATGGTCTT-TTAGCCGTGGTTGCTCCCTTGGC---CGACGAAATTACGATGGACCATGGGGGCCTTTTATTTTATTAGCCCCATCCAACTT
>Linum_lewisii_ITS
CAAAACCTGCCCGGCAGAATGACCAGCGAACTTGTTGTTAAATGCGGGGAAGGCTGATGTTTGG-TGTGC-CCTAGGTCCACCACGCGAAGGCCTGCCTTGCTCGGCGGGGGT------TTGACCACCATGTTATGCCTCCGCCACAAACTAACAAACCCCGGCGCGGAATGCGCCAAGGAATACTACGAGTGACGACC-CGTCATGTGCCCGGTCACGGTGTGCAGGATGGAGCGACCCACCAACTTTTAAATAGA-ATAATGACTCTCGGCAACGGATATCTCGGCTCTCGCATCGATGAAGAACGTAGCAAAATGCGATACTTGGTGTGAATTGCAGAATCCCGTGAACCATCGAGTTTTTGAACGCAAGTTGCGCCTGAAGCCATTTGGTTGAGGGCACGTCTGCCTGGGTGTCACACAAAGTCGCCCT-GCCCC---CAAAATTGGGAA-GGTGCGGATTCTGGCCTCCCAGTG-----GCTGT---AAGTAGCCTACTGGATGGCCGAAATGAAAGTCGTCGGCAAGAGACGCCACGGTGAGCTGTGGTTGAAACGA---CACTATGGTCTT-TTAGTCGTGGTTGCTCCCTTGGC---CGACGAAATTATG-TGGACCATGGGGGCCTTTTATTTTATTAGCCCCATCCAACTT
>Linum_narbonense_ITS
CAAAACCTGCTCGGCAGAATGACCAGCGAACTTGTTGTTAAATGT-GGCGGGGCTGATTCTGGG-TGTGC-CCTTGGGCCACGACGTTGAG----GCCTCGCTTGGTGGGGGC-ATGGCATAACTGTCAATTC---CCTGC-CAACAAACTAACAAACCCCGGCGCGGAATGTGCCAAGGAATACTCTTAGTGATGATG-TGTCCCGTGCCCGGCCACGGTGTGCGGGATGCATTGACCCACAA---CGAATACACA-ATAACGACTCTCGGCAACGGATATCTCGGCTCTCGCATCGATGAAGAACGTAGCGAAATGCGATACTTGGTGTGAATTGCAGAATCCCGTGAACCATCGAGTTTTTGAACGCAAGTTGCGCCTGAAGCCATTTGGTTGAGGGCACGTCTGCCTGGGTGTCACACAACGTCGCCCA-ACCCCCTGCATATTTGGGGATGGTGCGGATATTGGCCTCCCGCGA-----GCTTG---AAGGAGCCACACGGCTGGCCGAAATGAAAGTCGTCGGCAAGGGATGCCACGGTAAGCTGTGGTTGAAATGA---TACTATGGTCTA-TTTGCCGTGAGTGCTCCCTGGTCGTTGGAAAAGT----TATGGACCGAGAAGGGCCTT----TCGTTAGGCCCTTTCAACTT
>Linum_decumbens_ITS
CAGAACCTACTCGGTAGAATGACCAGCGAACTCGTTGTTAAATGCGGGGGAGGCCGATGCTGCG-TGTGC-CCTACGGCCACCACGCTGAG----GCCTCGCCCGGCTGGGGC-TCGGCGTAACCGCCGAGGC---CCT-------AAACTAACAAACCCCGGCACGGAATGTGCCAAGGAATACTCATAGTGACGATG-CGTCTCGTGCCCGGTCACGGCGCGCGGGATGCATCGACCCACCA---CGAATATACA-ATAACGACTCTCGGCAACGGATATCTCGGCTCTCGCATCGATGAAGAACGTAGCGAAATGCGATACTTGGTGTGAATTGCAGAATCCCGTGAACCATCGAGTTTTTGAACGCAAGTTGCGCCTGAAGCCATCCGGCTGAGGGCACGTCTGCCTGGGTGTCACACAACGTCGCCCCAACCCCAATCTTTGTCGGGAAGGGTGCGGACATTGGCCTCCCGACG-----GCTCG---AAGGAGCCGCACGGCTGGCCGAAATGTACGTCGTCGGCAAGGGACGCCACGGTGAGCTGTGGTTGAAACGA---TACTATGGTCTT-GTGACCGTGAGCGCTCCCCGGTCGGCAGACTAAGTT--GACGGACCGAGAGGGGCCTC----TTGACGGGCCTCTTCATTTT
>Linum_grandiflorum_ITS
CAGAACCTACTCGGTAGAATGACCAGCGAACTCGTTGTTAAATGCGGGGGAGGCCGATGCTGGG-TGTGC-CCTACGGCCACCACGCTGAG----GCCTCGCCCGGCGGGGGC-TTGGCGTAACTGCCGAGGC---CCTGC-CAACAAACTAACAAACCCCGGCACGGAATGTGCCAAGGAATACTCTTAGTGACGATG-CGTCTCGTGCCCGGTCACGGTGTGCGGGATGCATCGACCCACCA---CGAATATACA-ATAACGACTCTCGGCAACGGATATCTCGGCTCTCGCATCGATGAAGAACGTAGCGAAATGCGATACTTGGTGTGAATTGCAGAATCCCGTGAACCATCGAGTTTTTGAACGCAAGTTGCGCCTGAAGCCATCCGGCTGAGGGCACGTCTGCCTGGGTGTCACACAACGTCGCCCCAACCCCCGTCTTTGTCGGGAAGGGTGCGGACATTGGCCTCCCGACG-----GCTCG---AAGGAGCCGCACGGCTGGCCGAAATGTACGTCGTCGGCAAGGGACGCCACGGTGAGCTGTGGTTGAAACGA---TACTATGGTCTT-GTGACCGTGAGCGCTCCCCGGTCGGCAGACTAAGTT--GACGGACCGAGAGGGGCCTC----TTGACGGGCCTCTTCATTTT
>Linum_bienne_ITS
CAAAACCTGCTCGGCAGAATGACCAGCGAACATGTCGTTAAATGCGGGGGAGGCCGAAGCTGGG-TGTGCTTCTAGGGCCACCACGCCGAG----TCCTCGCCCGGTGGGGGCTTTGGCTTAACTGTCAAGTC---TCTGC-CAACAAACTAACAAACCCCGGCACGGAATGTGCCAAGGAATACTCTTAGTGACGATG-TGTCTCGTGCCCATTCACGGCGTGCGGGATGCATTGACCCACCA---CGAATATACA-ATAACGACTCTCGGCAACGGATATCTCGGCTCTCGCATCGATGAAGAACGTAGCGAAATGCGATACTTGGTGTGAATTGCAGAATCCCGTGAACCATCGAGTTTTTGAACGCAAGTTGCGCCTGAAGCCATTTGGCTGAGGGCACGTCTGCCTGGGTGTCACACAACGTCGCCCC-ACCCC---CAGGATCTGGGACGGTGCGGATGTTGGCCTCCCGACA-----GCTCG---AAAGGGCCACACGGCTGGCCGAAATGAAAGTCGTCGGCGAGGGATGCCACGGTGAGCTGTGGTTGACATGACACTACTATGGTATT-GTAGCCGTGAGCGGTTCCTTGTCGGCTGCTAAGT----GATGGACCGAGAGGGGCCT----------AGGCCTTTTTAACTT
>Linum_usitatissimum_ITS
CAAAACCTGCTCGGCAGAATGACCAGCGAACATGTCGTTAAATGCGGGGGAGGCCGAAGCTGGG-TGTGCTTCTAGGGCCACCACGCCGAG----TCCTCGCCCGGTGGGGGCTTTGGCTTAACTGTCAAGTC---TCTGC-CAACAAACTAACAAACCCCGGCACGGAATGTGCCAAGGAATACTCTTAGTGACGATG-TGTCTCGTGCCCATTCACGGCGTGCGGGATGCATTGACCCACCA---CGAATATACA-ATAACGACTCTCGGCAACGGATATCTCGGCTCTCGCATCGATGAAGAACGTAGCGAAATGCGATACTTGGTGTGAATTGCAGAATCCCGTGAACCATCGAGTTTTTGAACGCAAGTTGCGCCTGAAGCCATTTGGCTGAGGGCACGTCTGCCTGGGTGTCACACAACGTCGCCCC-ACCCC---CAGGATCTGGGACGGTGCGGATGTTGGCCTCCCGACA-----GCTCG---AAAGGGCCACACGGCTGGCCGAAATGAAAGTCGTCGGCGAGGGATGCCACGGTGAGCTGTGGTTGACATGACACTACTATGGTATT-GTAGCCGTGAGCGGTTCCTTGTCGGCTGCTAAGT----GATGGACCGAGAGGGGCCT----------AGGCCTTTTTAACTT
