# Supplementary material for: Clarification of the Position of Linum stelleroides Planch. within the Phylogeny of the Genus Linum L
Source: Plants (Basel). 2022 Feb 27;11(5):652. doi: 10.3390/plants11050652 (PMC8912650; doi:10.3390/plants11050652)
Supplement: Supplementary file 1 [file plants-11-00652-s001.zip › Supplementary Table S3_5S.txt]

>Linum_stelleroides_5S
ATGCACCGGATCCCATCAGAACTCCGAAGTTAAACGTGCTTGGGCGAGAGTAGTACTAAGATGGGTGACCTCTTGGGAAGTCCTCGTGTTGCACCCCCTCTTTTCT-------TTTCTT-------------------------------------------------------CAATTTTTCGCGACAACTAATTCATCC-CGGTTCCTCATTTG-----CGAGAATGCGCATATATATTCTCACGCCTTTTCTCCGTCTC--------------------------------------------------------------TAGCGACGACAGC--AGTT-AGGTACCCACGAGTGCACAACCTTGACGGGTGCGATCATACCAGCACTA
>Linum_hirsutum_5S
ATGCACCGGATCCCATCAGAACTCCGAAGTTAAACGTGCTTGGGCGAGAGTAGTACTGAGATGGGTGACCTCTTGGGAAGTCCTCGTGTTGCACCCCCTTTTTTGCCGA----TTTTTA---------ATTTTTTTCGCCGGCTTGACGGAGAAGGGCGGCCGGAGCAGCGGGCACACGTAAACCGAGGCCGGGAATATA--ATTTTTGGGGGGTCGAGCGAGCCGTAGAGGGACGGGGGACGGAATGGGA------------ATAAAATAATATTAAAATAATATTAAAATAATATTAAAGTAATGGAAGTTGAGTGAGGCAAGAAAGAGGGAGTC--GGTTGATATAGTAATGAGCG-GGGAAGTTGACGGGTGCGATCATACCAGCACTA
>Linum_perenne_5S
ATGCACCGGATCCCATCAGAACTCCGAAGTTAAACGTGCTTGGGCGAGAGTAGTACTAAGATGGGTGACCTCTTGGGAAGTCCTCGTGTTGCACCCCCTTTTT----GACATTTTTTTTATCGTTCATCCTATTAATGTGGAAATGACGG------------------------GCACGCATCACGAGATACGGGTTAGAG-ATATTTAAAATTTTAA---AAATATCGGGAATTGGGAAATGTATGAAAA---------CCGGGAAAACGAGAGCGGGATAGCATTAAAAGTAAGAGAAAGTAGTGAAAAAGTTGTGAGGAGGGTGTGATAGAACT--AGTTTATGTACAAAGAAATGGGAGAAGTAGACGGGTGCGATCATACCAGCACTA
>Linum_leonii_5S
ATGCACCGGATCCCATCAGAACTCCGAAGTTAAACGTGCTTGGGCGAGAGTAGTACTAAGATGGGTGACCTCTTGGGAAGTCCTCGTGTTGCACCCCCTTTTT----GACATTTTTTTTATCGTTTATCCTATTAATGTGGGAATGATGG------------------------GCATGCGTCACGAGATACGGGTTAGAG-ATATTTAAAATTTTGA---AAATGTCGGGAATTGGGAAATGTATGAAAA---------CCGGGAAAACGAGAGCGGGATAGCATTAAAAGTAAGGGAAAATAGTGAAAAAATTGAGAGGAGGGTGTGATAGAACT--AGTTTATGTACAAAGAAATGGGAGAAGTAGATGGGTGCGATCATACCAGCACTA
>Linum_lewisii_5S
ATGCACCGGATCCCATCAGAACTCCGAAGTTAAACGTGCTTGGGCGAGAGTAGTACTAAGATGGGTGACCTCTTGGGAAGTCCTCGTGTTGCACCCCCTTTTT----GACATTTTTTTTATCGTTCATCCTATTAATGTGGAAATGACGG------------------------GCACGCATCACGAGATACGGGTTAGAG-ATATTTAAAATTTTGA---AAATGTCGGGAATTAGGAAATGTATGAAAA---------CCGGGAAAACGAGAGCGGGATAGCATTAAAAGTAAGGGAAAATAGTGAAAAAGTTGTGAGGAGGGTGTGATAGAACT--AGTTTATGTACAAAGAAATGGGAGAAGTAGACGGGTGCGATCATACCAGCACTA
>Linum_narbonense_5S
ATGCACCGGATCCCATCAGAACTCCGAAGTTAAACGTGCTTGGGCGAGAGTAGTACTAAGATGGGTGACCTCTTGGGAAGTCCTCGTGTTGCACCCCCTCTTTTTGCAA----TTTTTCACCCGATCATCTGTTTAAGTCGGGATTATGG------------------------ACACGTTTAACGAGACAAAATGCATTA-ATATTTTTGAACATAA---TGATGTCGCAGAAAGTAGAGAACAGCTAATTTTTCTGTTCGGGTAGAATCGGAATAAAATAATATTAAAACTAAGAAAAAAGAGGGAGGGTGGATGGAGGAATGGATCACTTGACT--AGTTTATTTACATATGAGCGTGAGAAGTAGACGGGTGCGATCATACCAGCACTA
>Linum_decumbens_5S
ATGCACCGGATCCCATCAGAACTCCGAAGTTAAACGTGCTTGGGCGAGAGTAGTACTAAGATGGGTGACCTCTTGGGAAGTCCTCGTGTTGCACCCCCTCTTTTTGCAA----TTTTTT------------TTGCCCGGCGAGGTTATGG------------------------ACACGCTTAACGAGATAAAAATAGTGGAATATTTTCTA-CGTAA---CGGCATTGGGGAACGTGTAATACGGAAAAATGCACGGTCCGGGCGGGAACGGA-------------------AAAAAAAAAGAGTGAGAATGGAGAGAGGAAGCGGTGAGGGGACT--AGTTCATATACAAATGAACGTGAGAAGTAGACGGGTGCGATCATACCAGCACTA
>Linum_grandiflorum_5S
ATGCACCGGATCCCATCAGAACTCCGAAGTTAAACGTGCTTGGGCGAGAGTAGTACTAAGATGGGTGACCTCTTGGGAAGTCCTCGTGTTGCACCCCCTCTTTTTGCAA----TTTTTT------------TTGTCCGGCGACGTTATGG------------------------ACACGTTTAACGAGATGAAAATCGTGGAATATTTTGTA-AGTAA---CGGCATTGGGGAACGTGTAACACGGAAAAATAGACGGTCCCG-----------------------------CAAAAAAAAAGAGTGAAAATGGAGTGAGGAAGCGGTGACGGGACT--AGTTCATATACATATGAACGCGAGAAGTAGACGGGTGCGATCATACCAGCACTA
>Linum_bienne_5S
ATGCACCGGATCCCATCAGAACTCCGAAGTTAAACGTGCTTGGGCGAGAGTAGTACTAAGATGGGTGACCTCTTGGGAAGTCCTCGTGTTGCACCCCCTCCTTTTGCAA----TTTTTC---------------TCCGGCGACGTTATGG------------------------ACACGCTTACCGAGAT-TACATCGTTT-ATATTACACG-CATAA---TGAGGGAGGGGAACCGAGAGGG-GGGTACTTTCCAGGCTCGGGCGGGAACGGGGCAAAATGTAATTAAAAGAAAGCGAAAAGCATGAAAATGAAGGGAGGAAGTAGTGACGGGAGT--GGTTCAAATACACGTGATCGTGAGAAGTGGACGGGTGCGATCATACCAGCACTA
>Linum_usitatissimum_5S
ATGCACCGGATCCCATCAGAACTCCGAAGTTAAACGTGCTTGGGCGAGAGTAGTACTAAGATGGGTGACCTCTTGGGAAGTCCTCGTGTTGCACCCCCTCTCTACACAAAATGTTTTGC---------------CCCCTCG---------------------------------ACCCTTCTAACGATAT-AAAATCATGT-ATATTTCCTACATTA----CGACGTAGGGGAACCGAGACCGTTGGTAATTCCGAGGTTCGGGTGGAAAAGGGCCAAATCGCAGTTTAAAGTAAGATAAAAGATTGAAAATGAAGGGAGGAAGTAGTGACGGGATT--GGTTGATATACACATGAGGGTGAGCAGTGGACGGGTGCGATCATACCAGCACTA
>Linum_marginale_5S
ATGCACCGGATCCCATCAGAACTCCGAAGTTAAACGTGCTTGGGCGAGAGTAGTACTAAGATGGGTGACCTCTTGGGAAGTCCTCGTGTTGCACCCCCTCTTTCTGCTA----TTTTTT-------------------------------------------------------GCACGTGCATCGAGAT-AGCATCCCATAATACTCCTTGCCTAAATAATGACGTCGGG-----------------AGTGTCGAGGTTCGGGCGGAAACCGAATAAAATATTATTCAAAGTAAGCGCGAAAAGTG--------GGGAGGAAGTAGTGACGGGAGT--AGCTCAAATGCATATGAGCGCGAGAAATAGACGGGTGCGATCATACCAGCACTA
>Linum_nodiflorum_5S
ATGCACCGGATCCCATCAGAACTCCGAAGTTAAACGTGCTTGGGCGAGAGTAGTACTAAGATGGGTGACCTCTTGGGAAGTCCTCGTGTTGCACCCCTTTTTTCTCCA-----TTTTTTCAAAAATATTCTT------------------------------------------TCCCTTCTCCCGACTCTTATTACTTGCGGTCTTTTG-----------ACCCGTTGCGTA-----------AAAAAAATATTCTTTCCCCGTCGA-----------------TTTAATACAATACGAAGCCCCGGAAATCGACTTACTAACACATCGCGCAAGTCACGCACATATACTGACGAGTGCACAATGTTGACGGGTGCGATCATACCAGCACTA
