# Supplementary material for: Clarification of the Position of Linum stelleroides Planch. within the Phylogeny of the Genus Linum L
Source: Plants (Basel). 2022 Feb 27;11(5):652. doi: 10.3390/plants11050652 (PMC8912650; doi:10.3390/plants11050652)
Supplement: Supplementary file 1 [file plants-11-00652-s001.zip › Supplementary Table S4_matK.txt]

>Linum_stelleroides_matK
ATTTATATAGTTACTTATGCTCGTGGTTTAAATGGATATGGATCCATTTTTTCGGAAAATGTAGGTTATGACAGTAAATCGAGTTTACTAATTCTAAAACGTTTAATTACTCGACTGAATCAACCGAATCATTTCAAAATTTCAGCTACTGATTCTGAACAACATACACTTTTTAGGTATAACAACATTTTGTATTCTCAAATGATATCAGCGGGACTTGCAGCCATTATCGAAATTCCATTTTCTCTACGATTAGTATCCTCTTTAAAAAGGTTAGAAATAGTCAAATCACAAAATTTACGATCAATTCATTCAATATTTCCTTTTTTAGAGGATAAATTTCCACATTTAAATTATGTGTCAACTGGACTAATACCTTACCCCATCCATCTCGAAAAATTGGTTCAAGCCGTTCGCTTCTGGATAAAAGACCCCGCTTGTTTGCATTTATTACGACTCTTTTTTCACGAGTATTGGAATTGGAACAGTCTTTTTATTTCGAAGAAATTGATTTCCGTTTTTGTAAATTTTGTAAAAAGGAATC---------TATTGTTTTTATATAATTTATATATATATGAAAATGAATACATCTTCTTTTTTCTTCGTAACCAATCTTTTTATTTACGATCAACCTTTTCTCGGTTCCTTCTTGAGCGAAAGTATTTCTATGGAAAAATAGAACAGTTTGCGGAAGTCTTTGCTAATTGTTTTCGGACCAGCCTATGGTTATTTAAGGATCCTTTCATGCATTATGCTAGATATCAAGGAAAATACATTTTAGCTTCAAAGGGTACGCCCCTTCGAATTACAAAATGGAAATATTACTTTGTCAATTTATGGGAATGTCATTTTTATGTGTGGTCTCAACCGGAAAACATCTATTTAAACTCATTATCCAAACATTCTATCCACTTTTTAGGCTATCTTTCAAGTCTTCGATTAAATCCTTTGGTCTTACGAAGTCAAATGGTAGAAAATTCTTTTCTAATAGATAATACTAGGCATAAATTTGATACAATAATTCCAATTCAATCATTGATGGAAGCCTTGGAAAAAGCGAAATTTTGTAACGCAGTAGGGCATCCCATTAGTAAACCGACTCGGGCTGAT
>Linum_hirsutum_matK
ATTTATATAGTTACTTATGCTCATGGTTTAAGTGGATATGGATCCATTTTTTCGGAAAATGTAGGTTATGACAATAAATCGAGTTTACTAATTATAAAACGTTTAATTACTCGAATGAATCAACCGAATCATTTCAAAATTTCAGCTACTGATTCTGAACAACATACACTTTTTAGGTATAACAACATTTTGTATTCTCAAATGATATCAGCGGGACTTGCAGCCATTATCGAAATTCCATTTTCTCTACGATTAGTATCCTCTTTAGAAAGGTTAGAAATAGTCAAATCCCAAAATTTACGATCAATTCATTCAATATTTCCTTTTTTAGAGGATAAATTTCCGCATTTAAATTATGTGTCAACTGGACTAATACCTTACCCCATCCATCTCGAAAAATTGGTTCAAGCCGTTCGCTTCTGGATAAAAGACCCCGCTTGTTTGCATTTATTACGACTCTGTTTTCACGAGTATTGGAATTGGAACAGTCTTTTTATTTCGAACAAGTTTATTTACGTTTTTGTAAATTTTGTAAAAAGGAATCCAAGACTCTTATTGTTTTTATATAATTTATATATATATGAAAATGAATCCATCTTCTTTTTTCTTCGTAACCAATCTTTTTATTTACGATCAACCTTTTCTCGGTTCCTTCTTGAGCGAAATTTTTTCTATGGAAAAATAGAACAGTTTGCGGAAGTCTTTGCTAATTGTTTTCGGACCAGCTTATGGTTATTTAAGGATCCTTTCATGCATTATGCTAGATATCAAGGAAAATATATTTTAGCTTCAAAGGGTACGCCCCTTCGAATTAAAAAATGGAAATATTACCTTGTCAATTTATGGCAATGTCATTTTTATGTGTGGTCTCAACCAGAAAACATCTATTTAAACTCATTATCCAAACATTCTATCCACTTTTTAGGCTATCTTTCAGGTCTACGATTAAATCCTTCGGTCTTCCGAAGTCAAATGGTAGAAAATTCTTTTCTAATAGATAATACTAGGCATAAATTTGATACAATAATTCCAATTCTTTCATTGATTGCAGCCTTGGAAAAAGCTAAATTTTGTAACGCAGTAGGGCATCCCATTAGTAAACCGACTCGGGCTGAT
>Linum_perenne_matK
ATTTATATAGTTACTTATGCTCGTGGTTTAAATGAATATGGATCCATTTTTTCGGAAAATTTAGGTTATGACAATAAATTGAGTTTACTAATTATAAAACGTTTAATTACTCGAATGAATCAACCGGATCATTTCAAAATTTTGTCTACAGATTCTGAACAACCTACCCTTTTTAGGTATAACAACATTTTGTATTTTCAAATGATATCGGTGGGACTTGCAACCATTATCGAAATTCCATTTTCTCTAAAATCGTTATGCTCTTTCGAAAGGTTACATATAGTAAAATCTCAAAATTTAAGATCAATTCATTCAATATTTCCTTTTTTAGAGGATAAATTGGCACACTTAAATTATGTGTCAACTGGACTAATACCTTACCCCATCCATCTCGAAAAATTGGTTCAAGCTGTTCGCTTCTGGATAAAAGATAGCGCGTGTTTGCATTTATTACGGCTTTTTTTTCATGAGTATTCGAATTGGAACAGTCAATTTATTTCGAATAAATTGATTTCTATTTTTTTTTCTTTTGTAAAAAAGAATTTAAGACTTTTATTGGTTTTATATAATATATATATATATGAAAATGAATCCATTTTATTTTTTCTTCGTAACCAAGTTTTTTATTTACGATCAACCTTTTCTAGCTTTCTTCTTGAGCGAAATTTTTTCTATGAAAAAATGGAACAGTTTACGGAAGTCTTTGATAATTGTTTTGGGATTGTCTTATGGTTATTTAAGGATACTTTCATGCATTATGCTAGATATCAAGGAAAATTTTTTTTAGCTTCAAAGGGTACGCCCCTTCGAATTAAAAAATGGAAATATTATCTTGTCAATTTATGGCAATGTCGTTTTTTTGTTTGGTCTCAACCGGAAAACATCTATTTAAATTCATTATCCAAGCATTCTGTCCACTTTTTAGGCTATCTTTCAAGTCTAGGATTAAATCCTTCGGTCTTCCGAAGTCAAATGGTAGAAAATTCTTTTCTAATAGATAATAGAAAGTGTAAATTGGATACAAAAATTCCAATTTTTTCCTTGATTTCAGCCTTGGAAAAAGCGAAATTTTGTAACGCAGTAGGGCATCCTATTAGTAAACCGACTTGGGCTCAT
>Linum_leonii_matK
ATTTATATAGTTACTTATGCTCGTGGTTTAAATGAATATGGATCCATTTTTTCGGAAAATTTAGGTTATGACAATAAATTGAGTTTACTAATTATAAAACGTTTAATTACTCGAATGAATCAACCGGATCATTTCAAAATTTTGTCTACAGATTCTGAACAACCTACCCTTTTTAGGTATAACAACATTTTGTATTTTCAAATGATATCGGTGGGACTTGCAACCATTATCGAAATTCCATTTTCTCTAAAATCGTTATGCTCTTTCGAAAGGTTACATATAGTAAAATCTCAAAATTTAAGATCAATTCATTCAATATTTCCTTTTTTAGAGGATAAATTGGCACACTTAAATTATGTGTCAACTGGACTAATACCTTACCCCATCCATCTCGAAAAATTGGTTCAAGCTGTTCGCTTCTGGATAAAAGATAGCGCGTGTTTGCATTTATTACGGCTTTTTTTTCATGAGTATTCGAATTGGAACAGTCAATTTATTTCGAATAAATTGATTTCTATTTTTTTTTCTTTTGTAAAAAAGAATTTAAGACTTTTATTGGTTTTATATAATATATATATATATGAAAATGAATCCATTTTATTTTTTCTTCGTAACCAAGTTTTTTATTTACGATCAACCTTTTCTAGCTTTCTTCTTGAGCGAAATTTTTTCTATGAAAAAATGGAACAGTTTACGGAAGTCTTTGATAATTGTTTTGGGATTGTCTTATGGTTATTTAAGGATACTTTCATGCATTATGCTAGATATCAAGGAAAATTTTTTTTAGCTTCAAAGGGTACGCCCCTTCGAATTAAAAAATGGAAATATTATCTTGTCAATTTATGGCAATGTCGTTTTTTTGTTTGGTCTCAACCGGAAAACATCTATTTAAATTCATTATCCAAGCATTCTGTCCACTTTTTAGGCTATCTTTCAAGTCTAGGATTAAATCCTTCGGTCTTCCGAAGTCAAATGGTAGAAAATTCTTTTCTAATAGATAATAGAAAGTGTAAATTGGATACAAAAATTCCAATTTTTTCCTTGATTTCAGCCTTGGAAAAAGCGAAATTTTGTAACGCAGTAGGGCATCCTATTAGTAAACCGACTTGGGCTCAT
>Linum_lewisii_matK
ATTTATATAGTTACTTATGCTCGTGGTTTAAATGAATATGGATCCATTTTTTCGGAAAATTTAGGTTATGACAATAAATTGAGTTTACTAATTATAAAACGTTTAATTACTCGAATGAATCAACCGGATCATTTCAAAATTTTGTCTACAGATTCTGAACAACCTACCCTTTTTAGGTATAACAACATTTTGTATTTTCAAATGATATCGGTGGGACTTGCAACCATTATCGAAATTCCATTTTCTCTAAAATCGTTATGCTCTTTCGAAAGGTTACATATAGTAAAATCTCAAAATTTAAGATCAATTCATTCAATATTTCCTTTTTTAGAGGATAAATTGGCACACTTAAATTATGTGTCAACTGGACTAATACCTTACCCCATCCATCTCGAAAAATTGGTTCAAGCTGTTCGCTTCTGGATAAAAGATAGCGCGTGTTTGCATTTATTACGGCTTTTTTTTCATGAGTATTCGAATTGGAACAGTCAATTTATTTCGAATAAATTGATTTCTATTTTTTTTTCTTTTGTAAAAAAGAATTTAAGACTTTTATTGGTTTTATATAATATATATATATATGAAAATGAATCCATTTTATTTTTTCTTCGTAACCAAGTTTTTTATTTACGATCAACCTTTTCTAGCTTTCTTCTTGAGCGAAATTTTTTCTATGAAAAAATGGAACAGTTTACGGAAGTCTTTGATAATTGTTTTGGGATTGTCTTATGGTTATTTAAGGATACTTTCATGCATTATGCTAGATATCAAGGAAAATTTTTTTTAGCTTCAAAGGGTACGCCCCTTCGAATTAAAAAATGGAAATATTATCTTGTCAATTTATGGCAATGTCGTTTTTTTGTTTGGTCTCAACCGGAAAACATCTATTTAAATTCATTATCCAAGCATTCTGTCCACTTTTTAGGCTATCTTTCAAGTCTAGGATTAAATCCTTCGGTCTTCCGAAGTCAAATGGTAGAAAATTCTTTTCTAATAGATAATAGAAAGTGTAAATTGGATACAAAAATTCCAATTTTTTCCTTGATTTCAGCCTTGGAAAAAGCGAAATTTTGTAACGCAGTAGGGCATCCTATTAGTAAACCGACTTGGGCTCAT
>Linum_narbonense_matK
ATTTATATAGTTACTTCTGCTCATGGTTTAAATGAATATGGATCCATTTTTTCGGAAAATTTAGGTTATCACAATAAATCGAGTTTACTAATTATAAAACGCTTAATTACCCGAATAAATCAGCCGAATCATTTCCCAAATTTGGCTACAGATTCGGAACAACATATACTTTTTAGGTATAACAACATTTTGTATTCTCAAATGATATCAGCGGGACTTGCAACCATTATAGAAATTCCATTTTCTCTACGATTAGTATCTTCTTTCAAAAAGTTACAAATAGTCAAATCCCAAAATTTACGATCAATTCATTCAATATTTCCTTTTTTAGAAGATAAATTGACACACTTAAATTATGTGTCAACTGGGCTAATACCTTACCCTATCCACCTAGAAAAATTGGTTCAAGCCGTCCGCTTCTGGATAAAAGATACCGCGTGTTTGCATTTATTACGACTTTTTTTTCACGAGTATTGGAGTTGGAAGAGTCAATTGATTTCGAATAAATTCTTTTCCATTTTGGTTTATTTTGTAAAAAGGAATCCAAGACTTTTTTTGGTTTTATATAATATATATATATATGAAAATGAATCCATCTTATTTTTTATTCGTAACCAAGTTTTTTATTTACGATCAACCTTTTCTAGCTTCTTTCTTGAGCGAAATTTGTTCTATGGAAAAATAGAACAGTTTGCGCAAGTCTTTTCTAATTATTTTGGTATCCGCTTATGGTTATTTAAGGATACTTTCATCCATTATGCTAGATATCAAGGAAAAGCTATTTTAGCTTCAAAGGGTACGCCCCTTACAATTAAAAAATGGAAATATTATCTTGTCAATTTATGGCAATGTCATTTTTATGTGTGGTCTCAACCAGAAAACATCTATTTAAACTTATTATCCAAACAGTCTATTCACCTTTTAGGCTATCTTTCAAGTCTAGGATTAAATCTTTCGGTCTTGCGAAGTCAAATGGTAGAAAATTCTTTTCTAATAGATAATACTAAGCATAAATTTGATACAAAAATTCCAATTTTTTCGTTGATTGGAGCCTTTGAAAACGCTCAATTTTGTAACGATGCAGGGCATCCTATTAGTAAACCGAATCGGGCTCAT
>Linum_decumbens_matK
ATTTATATAGTTACTTCTGCTCATCCTTTAAATGAATATGGATCCCTTTTTTCGGAAAATTTAGGTTATCACAATAAATCGAGTTTACTAATTATAAAACGTTTAATTACTCGAATGAATCAGTCAAATCATTTCCAAATTTTTGCTACAGATTCT------CATATATTTTTTAGGTATAACAAAATTTTGTATTCTCAAATGATATCAGCGGGACTTGCAACTATTATCGAAATTCCATTTTCTCTAAGATTAGTATCTTCTTTCAAAAAGTTACAACTCGTCAAATCCCAAAATTTACGATCAATTCATTCAATATTTCCTTTTTTAGAAGAGAAGTTGACACACTTAAATTATGTGTCAACTGGGCTAATACCTTACCCTATCCACCTCGAAAAATTGATTCAAGCCGTTCGCTTCGGGATAAAAGATCCCGCGTGTTTGCATTTATTACGACTTTTTTTTCACGAGTATTGGAGTTCTAAGAGTCGATTTATTTCGAATAAAAATTTTTCTATTTTTTTTTATTTTGTAAAAAGGAATCCAAGACTTTTTTTTGTTTTATATAATATATATATATATGAAAATGAGTCCATCTTTTTTTTTCTTCGTAACCAAGTTTTTTATTTCCGATCAACCTTTTATAGCTTCTTTCTTGAGCGAAATTTTTTCTATGGAAAAATAGAACAATTTGCGGAAGTTTTTGCTAATTATTTTGGGATCCGTTTATGGTTTTTTAAGGATACTTGCATGCATTATGCTAGATATCAAGGAAATTTTATTTTAGCTTCGAAGGGTACGCCCCTTGCATTTAAAAAATGGAAATATTATCTTGTCAATTTCTGGCAATGTCATTTTTATGTGTGGTCTCAATCAGAAAACATCTATTTAAACTCATTATCCAAAGATTCTATCCACCTTTTAGGCTATCTTTCAAGTCTAGGATTAAATCCTTCGCTTGTGCGAAGTCAAATGGTAGAAAATTCTTTTCTAATAGATAATACTCAGCAGAAATTTGATACAAAAATTCCCATTTTATCTTTGATTGCAGCCTTGGAAAAAGCTCAATTTTGTAACGCAGTAGGGCATCCCATTAGTAAACCGAATCGGGCTCAT
>Linum_grandiflorum_matK
ATTTATATAGTTACTTCTGCTCATCCTTTAAATGAATATGGATCCCTTTTTTCGGAAAATTTAGGTTATCACAATAAATCGAGTTTACTAATTATAAAACGTTTAATTACTCGAATGAATCAGTCAAATCATTTCCAAATTTTTGCTACAGATTCT------CATATATTTTTTAGGTATAACAAAATTTTGTATTCTCAAATGATATCAGCGGGACTTGCAACTATTATCGAAATTCCATTTTCTCTAAGATTAGTATCTTCTTTCAAAAAGTTACAACTCGTCAAATCCCAAAATTTACGATCAATTCATTCAATATTTCCTTTTTTCGAAGAGAAGTTGACACACTTAAATTATGTTTCAACTGGGCTAATACCTTACCCTATCCACCTCGAAAAATTGATTCAAGCCGTTCGCTTCGGGATAAAAGATCCCGCGTGTTTGCATTTATTACGACTTTTTTTTCACGAGTATTGGAGTTCTAAGAGTCGATTTATTTCGAATAAAAATTTTTCTATTTTTTTATATTTTGTAAAAAGGAATCCAAGACTTTTTTTGGTTTTATATAATATATATATATATGAAAATGAGTCCATCTTTTTTTTTCTTCGTAACCAAGTTTTTTATTTCCGATCAACCTTTTATAGCTTCTTTCTTGAGCGAAATTTTTTCTATGGAAAAATAGAACAATTTGCGGAAGTCTTTGCTAATTATTTTGGGATCCGTTTATGGTTTTTTAAGGATACTTGCATGCATTATGCTAGATATCAAGGAAATTTTATTTTAGCTTCGAAGGGTACGCCCCTTGCATTTAAAAAATGGAAATATTATCTTGTCAATTTCTGGCAATGTCATTTTTATGTGTGGTCTCAATCAGAAAACATCTATTTAAACTCATTATGCAAAGATTCTATCCATCTTTTAGGCTATCTTTCAAGTCTAGGATTAAATCCTTCGCTCGTGCGAAGTCAAATGGTAGAAAATTCTTTTCTAATAGATAATACTCAGCAGAAATTTGATACAAAAATTCCCATTTTATCTTTGATTGCAGCCTTGGAAAAAGCTCAATTTTGTAACGCAGTAGGGCATCCCATTAGTAAACCGAATCGGGCTCAT
>Linum_bienne_matK
ATTTATATAGTTACTTCTGCTCACGGTTTAACTGAACATGGATCCATTTTTTCGGAAAATTCATCTTATCACAATAAATCGAGTTTACTAATTATAAAACGCTTAATTACTCGAATGAATCAGCCGAATCAGTTCCAAATTTTGGCTTCAGATTCTGAACAACATATATTTTTTAGGTATAACAACATTTTGTATTCTCAAATGGTATCAGCGGGACTTGGAACCATTATAGAAATTCCATTTTCTCTACGATTAGTATCTTCTTTCAAAAAGTTACAAATAGTCAAATCCCAAAATTTACGATCAATTCATTCACTATTTCCTTTTTTAGAAGATAAATTGACCCACTCAAATTATGTGTCAACTGGGCTAATACCTTACCCCATCCACCTCGAAAAATTGGTTCAAGCCGTTCGCTTCTGGATAAAGGATACCGCGTGTTTGCATTTATTACGACTTTTTTTTCACGAGTATTGGGGTTGGAAGAGTCAAATTTTTTCGACTAATTTTTTTTCCATTCCTTTTTACAAAATAAAAAGGAATACAAGACTTTTATTGGTTTTATATAATATATATATATATGAAAATGAATCCATCTTATTTTTTCTTCGTAACCAAGTTTTTTATTTACGATCAACCTTTTCTAGCTTCTTTCTTGAGCGAAATTTGTTCTATGGAAAAATAGAACAGTTTGCGGAAGTCTTTACTCATTTTTTGGGGATCCGCTTATGGATATTTAAGGATACTTTCATGCATTATGCTAGATATCAAGGAAATTTTTTTTTAGCTTCAAAGGGTACGCTCCTTTCAATTAAAAAATGGAAATATTATCTTGTCAATTTATGGCAATGTCATTTTTATGTGTGGTCTCAACCAGAAAACATCTATTTAAACATATTATCCAAACATTCTATCCACCTTTTAGGATATCTTTCAAGTCTAGAATTCAATCCTTCGGTTTTGCGAAGTCAAATGGTAGAAAATTCTTTTCTAATAGATAATACTAAGCATAAATTTGATACAAAAATTCCAATTTTTTCTTTGATTGCAGCCTTGGAAAAAGGCCAATTTTGTAACGCAGTAGGACATCCTATTAGTAAACCGAATTGGGCTCAT
>Linum_usitatissimum_matK
ATTTATATAGTTACTTCTGCTCACGGTTTAACTGAACATGGATCCATTTTTTCGGAAAATTCATCTTATCACAATAAATCGAGTTTACTAATTATAAAACGCTTAATTACTCGAATGAATCAGCCGAATCAGTTCCAAATTTTGGCTTCAGATTCTGAACAACATATATTTTTTAGGTATAACAACATTTTGTATTCTCAAATGGTATCAGCGGGACTTGGAACCATTATAGAAATTCCATTTTCTCTACGATTAGTATCTTCTTTCAAAAAGTTACAAATAGTCAAATCCCAAAATTTACGATCAATTCATTCACTATTTCCTTTTTTAGAAGATAAATTGACCCACTCAAATTATGTGTCAACTGGGCTAATACCTTACCCCATCCACCTCGAAAAATTGGTTCAAGCCGTTCGCTTCTGGATAAAGGATACCGCGTGTTTGCATTTATTACGACTTTTTTTTCACGAGTATTGGGGTTGGAAGAGTCAAATTTTTTCGACTAATTTTTTTTCCATTCCTTTTTACAAAATAAAAAGGAATACAAGACTTTTATTGGTTTTATATAATATATATATATATGAAAATGAATCCATCTTATTTTTTCTTCGTAACCAAGTTTTTTATTTACGATCAACCTTTTCTAGCTTCTTTCTTGAGCGAAATTTGTTCTATGGAAAAATAGAACAGTTTGCGGAAGTCTTTACTCATTTTTTGGGGATCCGCTTATGGATATTTAAGGATACTTTCATGCATTATGCTAGATATCAAGGAAAATTTTTTTTAGCTTCAAAGGGTACGCTCCTTTCAATTAAAAAATGGAAATATTATCTTGTCAATTTATGGCAATGTCATTTTTATGTGTGGTCTCAACCAGAAAACATCTATTTAAACATATTATCCAAACATTCTATCCACCTTTTAGGATATCTTTCAAGTCTAGAATTCAATCCTTCGGTTTTGCGAAGTCAAATGGTAGAAAATTCTTTTCTAATAGATAATACTAAGCATAAATTTGATACAAAAATTCCAATTTTTTCTTTGATTGCAGCCTTGGAAAAAGGCCAATTTTGTAACGCAGTAGGACATCCTATTAGTAAACCGAATTGGGCTCAT
