# Supplementary material for: Clarification of the Position of Linum stelleroides Planch. within the Phylogeny of the Genus Linum L
Source: Plants (Basel). 2022 Feb 27;11(5):652. doi: 10.3390/plants11050652 (PMC8912650; doi:10.3390/plants11050652)
Supplement: Supplementary file 1 [file plants-11-00652-s001.zip › Supplementary Table S5_ndhF.txt]

>Linum_stelleroides_ndhF
CCCCTTTTT---CTACTTATATGAATCTCAGAGCTTTGATAGGGATAATAACAGTACTTTTAGGATATACTTTAGCTCTTGTTCAAAAAGATATTAATAAAAGTTTAGCCTATGTCTATAATGTAGCAATTGGGTTATATGATGTTAGCTTTAGGTATGGGATCTTATCGAGCGCCGCTTTTTCATTTGATTCCTCCTACTTATTCGAAAGTATTATTTTTTTTAGGATCCGGAGCCATTATTGATTCAATGGAA-----TGTTAGCTAGTCTGGAGACAACAGACAAAATCTAGTTCTTACGGGTGGTTTAAGAAAACATATTCCAATTACCAAACCTTCTTTTTTATTCAGAACTCTTGGGCTTTATGGTATAAAGCCGCTGGCTTGTTTGTGTTCCAAAGACAAAAGTCTTACTTCTAGTTGGTTGTATTCACCTATTT
>Linum_hirsutum_ndhF
TCTCATTCTACCTTATATA-ATGAATTTGATAGCTTTAGTAGGTATAATAACAGTACTTTTAGGGGCTACTTTAGCTCTTGCTCAAAAAGATATTAAGAGAAGTTTAGCCTAT-TCTACAATGTCTCAACTGGGTTATACGATGTTAGCTTTAGGTATGGGATCTTATCGAGCGGCACTTTTTCATTTGATTACTCATGCTTATTCGAAAGCATTGTTGTTTTTAGGGTCGGGATCCATTATTCATTCAATGGAAAGTATTGTTGGGTATTCTCCGGATAAGAGCCAAAACATGGTTCTTATGGGTGGTTTAAGAAAACATGTTCCAATTACAAAAAATTCTTTTTTTTTAGGAACTCTTTCGCTTTCCGGTATTCCCCCCCTTGCTTGCTTTTGGTCCAAAGACGAAATTCTTAATGCTAGTTGGTTGTATTCGCCTATTT
>Linum_perenne_ndhF
CCTCGTTATACCCTACATA-ATGAATCTGATAGCTGTGGTAGGTATAATAACAGTCCTTTTAGGAGCTACTTTAGCTCTTGCTCAAAAAGATATTAAGAGAAGTTTAGCCTAT-TCGACAATGTCTCAATTGGGTTATATGATGTTAGCTTTAGGTATGGGATCTTATCGGGCGGCACTTTTTCATTTGATTACTCATGCTTATTCAAAAGCATTATTATTTTTAGGATCCGGCTCCATTATCCATTCAATGGAAAGTATTGTTGGCTATTCTCCAGATAAGAGTCAAAATATGGTTCTTATGGGAGGTTTAAGAAAGCATATTCCAATTACTCAAGTTTTTTTTTTATTGGGAACTCTTTCGCTTTGTGGTATTCCCCCCCTCGCCTGCTTTTGGTCTAAAGACGAAATTCTTAATGCTAGTTGGTTTTATTCACCTAGTT
>Linum_leonii_ndhF
CCTCGTTATACCCTACATA-ATGAATCTGATAGCTGTGGTAGGTATAATAACAGTCCTTTTAGGAGCTACTTTAGCTCTTGCTCAAAAAGATATTAAGAGAAGTTTAGCCTAT-TCGACAATGTCTCAATTGGGTTATATGATCTTAGCTTTAGGTATGGGATCTTATCGGGCGGCACTTTTTCATTTGATTACTCATGCTTATTCAAAAGCATTATTATTTTTAGGATCCGGCTCCATTATCCATTCAATGGAAAGTATTGTTGGCTATTCTCCAGATAAGAGTCAAAATATGGTTCTTATGGGAGGTTTAAGAAAGCATATTCCAATTACTCAAGTTTTTTTTTTATTGGGAACTCTTTCGCTTTGTGGTATTCCCCCCCTCGCCTGCTTTTGGTCTAAAGACGAAATTCTTAATGCTAGTTGGTTTTATTCACCTAGTT
>Linum_lewisii_ndhF
CCTCGTTATACCTTACATA-ATAAATCTGATAGCTTTGGTAGGAATAATAACAGTCCTTTTAGGAGCTACTTTAGCTCTTGCTCAAAAAGATATTAAGAAAAGTTTAGCCTAT-TCTACAATGTCTCAATTAGGTTATATGATGTTAGCTTTAGGTATGGGATCTTATCGGGCGGCGCTTTTTCATTTGATTACTCATGCTTATTCGAAAGCATTATTATTTTTAGGATCTGGTTCTATTATTCATTCAATGGAAAGTATTGTTGGTTATTCTCCCGATAAGAGTCAAAATATGGTTCTTATGGGAGGTTTAAAAAAGCATATTCCAGTTACCCAAGTTGCTTTTTTATTGGGAACTCTTTCGCTTTGTGGTATTCCTCCCTTCGCCTGCTTTTGGTCCAAAGATGAAATTCTTAATGATAGTTGGTTGTATTCACCTAGTT
>Linum_narbonense_ndhF
CCTCGTTATACCTTACATA-ATGAATCTGATAGCTTTGGTAGGAATAATAACCTTACTTTTAGGAGCTACTTTAGCTCTTGCTCAAAAAGATATTAAGAAAAGTTTAGCCTAT-TCTACAATGTCTCAATTGGGTTATATGATGTTAGCATTAGGAATGGGATCTTATCGGCCAGCACTTTTTCATTTGATTACTCATGCTTATTCGAAAGCATTATTATTTTTAGGATCTGGGTCTATTATTCATTCAATGGAAAGTATTGTTGGCTATTCTCCAGATAAGAGTCAAAATATGGTTCTTATGGGGGGGTTAAAAAAGCATGTTCCAGTTACCCAAGGGTCCTTTTTATTAGGAACCCTTTCACTTTGCGGTATTCCCCCCCTCGCTTGCTTTTGGTCTAAAGACGCAATTCTTAGTGATAGTTGGTTGTATTCACCTAGTT
>Linum_decumbens_ndhF
CCTCGTTATACCTTACATA-ATGAATATAATAGCCTTGGTAGGAATAATAACGGGATTTTTAGGAGCTACTTTAGCCCTTGCTCAAAAAGATATTAAGAAAAGTTTAGCCTAT-TCTACAATGTCTCAACTGGGTTATATGATGTTAGCTTTAGGTATAGGATCTTATCGGGCAGCACTTTTTCATTTGATTACTCATGCTTATTCGAAAGCATTGTTATTTTTAGGATCGGGCTCTATTATTCATTCAATGGAAACCGTTGTTGGCTATTCTCCAGATAAGAGCCAAAATATGGTTCTTATGGGAGGTTTAAAAAAGCATGTTCCAGTTACCCAACGTGCTTTTTTAGTGGGAACTCTTTCCCTTTGTGGTATTCCCCCCCTCGCTTGCTTTTGGTCTAAAGACCTAATTCTTAATGATAGTTGGTTGTATTCACCTAGTT
>Linum_grandiflorum_ndhF
CGTCGTTATACCTTACATA-ATGAATATAATAGCCTTGGTAGGAATAATAACAGGATTTTTAGGAGCTACTTTAGCTCTTGCTCAAAAAGATATTAAGAAAAGTTTAGCCTAT-TCTACAATGTCTCAACTGGGTTATATGATGTTAGCTTTAGGTATAGGATCTTATCGGGCAGCACTTTTTCATTTGATTACTCATGCTTATTCGAAAGCATTGTTATTTTTAGGATCGGGCTCTATTATTCATTCAATGGAAACTATTGTTGGCTATTCTCCAGATAAGAGCCAAAATATGGTTCTTATGGGAGGTTTAAAAAAGCATGTTCCAGTTACCCAACGTGCTTTTTTAGTGGGAACTCTTTCCCTTTGTGGTATTCCCCCCCTCGCTTGCTTTTGGTCTAAAGACCTAATTCTTAATGATAGTTGGTTGTATTCACCTAATT
>Linum_bienne_ndhF
CCTCGTTATACCTTACATA-ATGAATCTGATAGCTTTGGTAGGAATAATAACCTTACTTTTAGGAGCTACTTTAGCTCTTGCTCAAAAAGATATTAAGAAAAGTTTAGCCTAT-TCTACAATGTCTCAATTGGGTTATATGATGTTAGCATTAGGAATGGGATCTTATCGGCCAGCACTTTTTCATTTGATTACTCATGCTTATTCGAAAGCATTATTATTTTTAGGATCTGGGTCTATTATTCATTCAATGGAAAGTATTGTTGGCTATTCTCCAGATAAGAGTCAAAATATGGTTCTTATGGGGGGGTTAAAAAAGCATGTTCCAGTTACCCAAGGGTCCTTTTTATTAGGAACCCTTTCACTTTGCGGTATTCCCCCCCTCGCTTGCTTTTGGTCTAAAGACGCAATTCTTAGTGATAGTTGGTTGTATTCACCTAGTT
>Linum_usitatissimum_ndhF
CCTCGTTATACCTTACATA-ATAAATCTGATAGCTTTGGTAGGAATAATAACCGTACTTTTAGGAGCTACTTTAGCTCTTGCTCAAAAAGATATTAAGAAAAGTTTAGCCTAT-TCTACAATGTCTCAATTAGGTTATATGATGTTAGCTTTAGGTATGGGATCTTATCGGGCAGCGCTTTTTCATTTGATTACTCATGCTTATTCGAAAGCATTATTATTTTTAGGATCTGGTTCTATTATTCATTCAATGGAAAGTATTGTTGGTTATTCTCCCGATAAGAGTCAAAATATGGTTCTTATGGGAGGTTTAAAAAAACATGTTCCAGTTACCCAAAGTGCTTTTTTATTAGGAACTCTTTCGCTTTGTGGTATTCCTCCCTTCGCTTGCTTTTGGTCCAAAGATGAAATTCTTAATGATAGTTGGTTGTATTCACCTAGTT
