# Supplementary material for: Clarification of the Position of Linum stelleroides Planch. within the Phylogeny of the Genus Linum L
Source: Plants (Basel). 2022 Feb 27;11(5):652. doi: 10.3390/plants11050652 (PMC8912650; doi:10.3390/plants11050652)
Supplement: Supplementary file 1 [file plants-11-00652-s001.zip › Supplementary Table S6_rbcL.txt]

>Linum_stelleroides_rbcL
TTCAAGGCTGGTGTTAAAGATTATAAATTAACTTATTATACTCCTGACTATGAAACCAAAGATACTGATATCTTGGCAGCATTCCGAGTAACTCCTCAACCAGGAGTTCCACCTGAGGAAGCGGGGGCTGCGGTAGCAGCTGAATCTTCTACTGGTACCTGGACAACTGTGTGGACCGATGGGCTTACCAGCCTTGATCGTTATAAAGGACGATGCTACCACATTGAACCCGTTGCCGGAGAAGAAACTCAATTTATTGCTTATGTAGCTTACCCCTTAGACCTTTTTGAAGAGGGTTCTGTTACGAATATGTTTACTTCCATTGTGGGTAATGTATTTGGGTTCAAAGCCCTGCGAGCCCTACGTCTGGAGGATTTGCGGATCCCTACTGCTTATGTTAAAACTTTCCAAGGCCCGCCTCACGGGATTCAAGTTGAGAGAGATAAATTGAACAAGTATGGGCGCCCACTATTGGGCTGTACTATTAAACCGAAACTGGGCTTATCAGCTAAAAATTATGGTAGAGCTGTTTATGAATGTCTCCGTGGTGGACTTGATTTTACCAAAGATGATGAAAACGTGAACTCCCAACCATTTATGCGTTGGAGAGATCGTTTCTTATTTTGTGCCGAAGCAATTTTTAAATCCCAGGCCGAAACAGGGGAAATCAAAGGGCATTATTTGAATGCTACCGCGGGTACATGCGAAGAAATGATGAAAAGGGCTGTATTTGCTAGAGAATTGGGAGTTCCTATCGTAATGCATGACTACTTAACAGGGGGATTCACCGCTAATACTAGCTTGGCTCATTATTGCCGAGATAATGGTTTACTTCTTCACATTCATCGCGCAATGCATGCAGTTATTGATAGACAAAAGAATCACGGTATGCACTTTCGTGTACTAGCTAAAGCGTTACGTATGTCTGGTGGAGATCATATTCACGCAGGTACCGTAGTAGGTAAACTTGAAGGGGAAAGAGATATCACTTTGGGCTTTGTTGATTTACTGCGCGATGATTTTGTTGAAAAAGATCGAAGCCGTGGTATTTATTTCACCCAAGATTGGGTCTCTCTACCAGGTGTCCTGCCCGTGGCTTCGGGGGGTATTCACGTTTGGCATATGCCTGCTCTGACAGAGATCTTTGGAGATGATTCCGTATTACAATTTGGTGGTGGAACTTTAGGTCACCCTTGGGGAAATGCACCAGGTGCCGTAGCTAATCGAGTAGCTCTAGAAGCATGTGTACAAGCTCGTAATGAGGGACGTGATCTTGCTCGTGAGGGTAATGAAATTATTCGTGAGGCTAGCAAATGGAGTCCTGAATTGGCTGCTGCTTGTGAAGTATGGAAAGAAATTAAATTTGAATACGAGGCAGTGGATACTTTG
>Linum_hirsutum_rbcL
TTCAAGGCTGGTGTTAAAGATTATAAATTAACTTATTATACTCCTGACTATGAAACCAAAGATACTGATATCTTGGCAGCATTCCGAGTAACTCCTCAACCGGGAGTTCCCCCTGAGGAAGCGGGGGCTGCGGTCGCAGCTGAATCTTCTACTGGTACGTGGACAACTGTGTGGACCGATGGGCTTACCAGCCTTGATCGTTATAAAGGACGATGCTACCACATTGAACCCGTTGCCGGAGAAGAAAGTCAATTTATTGCTTATGTAGCTTACCCCTTAGACCTTTTTGAAGAAGGTTCTGTTACTAACATGTTTACTTCCATTGTGGGTAATGTTTTTGGGTTTAAAGCCCTGCGAGCCCTACGTCTGGAGGATTTGCGAATCCCTCCTGCTTATACTAAAACTTTTCAAGGACCGCCTCACGGGATTCAAGTTGAGAGAGATAAATTGAACAAGTATGGTCGCCCCCTATTGGGCTGTACTATTAAACCGAAACTGGGCTTATCCGCTAAGAATTATGGTAGAGCTGTTTATGAATGTCTCCGTGGTGGACTTGATTTTACCAAAGATGATGAAAACGTGAACTCCCAACCATTTATGCGTTGGAGAGACCGTTTCTTATTTTGTGCCGAAGCAATTTATAAATCACAGGCCGAAACGGGGGAAATCAAAGGACATTATTTGAATGCTACCGCGGGTACATGCGAAGAAATGATCAAAAGGGCTGTATTTGCTAGAGAATTGGGAGTTCCTATCGTAATGCACGACTACTTAACAGGGGGATTCACCGCGAATACTAGCTTGGCTCATTATTGTCGAGATAATGGTTTACTGCTTCACATCCATCGCGCAATGCATGCAGTTATTGATAGACAAAAGAATCACGGTATACACTTCCGTGTACTAGCTAAAGCGTTACGTATGTCTGGTGGAGATCATATTCACTCAGGTACCGTAGTAGGTAAACTTGAAGGGGAAAGAGAAATCACTTTGGGCTTTGTTGATTTACTGCGCGACGATTTTGTTGAAAAAGATAGAAGCCGTGGTATTTATTTCACTCAAGATTGGGTCTCTCTACCGGGTGTTCTGCCCGTGGCTTCGGGGGGTATTCATGTTTGGCATATGCCTGCTCTGACAGAGATCTTTGGAGATGATTCTGTATTACAATTTGGAGGTGGAACTTTAGGTCACCCTTGGGGAAATGCACCTGGTGCCGTAGCTAATCGAGTAGCTCTAGAAGCATGTGTACAAGCTCGTAATGAGGGACGTGATCTTGCTCGTGAGGGTAATGAAATTATTCGTGAGGCTAGCAAATGGAGTCCTGAATTGGCTGCTGCTTGTGAAGTATGGAAGGAAATTAAATTTGAATACGAAGCAATGGATACTTTG
>Linum_perenne_rbcL
TTCAAGGCTGGTGTTAAAGATTATAAATTAACTTATTATACTCCTGAATATGAAACCAAAGATACTGATATCTTGGCAGCATTCCGAGTAACTCCTCAACCAGGAGTTCCGCCTGAGGAAGCGGGGGCGGCGGTAGCTGCTGAATCTTCTACTGGTACGTGGACAACCGTGTGGACCGACGGGCTTACCAGCCTTGATCGTTATAAAGGACGATGCTACCACATTGAACCCGTTGCCGGAGAAGAAAGTCAATTTATTGCTTATGTAGCTTACCCCTTAGACCTTTTTGAAGAAGGTTCTGTTACTAACATGTTTACTTCCATTGTGGGTAATGTTTTTGGGTTTAAAGCCCTGCGAGCCCTACGTCTGGAAGATTTGCGAATCCCTCCTGCTTATTCTAAAACTTTCCAAGGTCCGCCTCACGGGATTCAAGTTGAGAGAGATAAATTGAACAAGTACGGTCGCCCCCTATTGGGCTGTACTATTAAACCGAAACTGGGCTTATCCGCTAAAAATTATGGTAGAGCTGTTTATGAATGTCTCCGTGGTGGACTTGATTTTACCAAAGATGATGAAAACGTGAACTCCCAACCATTTATGCGTTGGAGAGACCGTTTCTTATTTTGTGCCGAAGCAATTTATAAATCACAGGCCGAAACGGGGGAAATCAAAGGACATTATTTGAATGCTACCGCGGGTACATGCGAAGAAATGATCAAAAGAGCTGTATTTGCTAGAGAATTGGGAGTTCCCATTGTAATGCACGACTACTTAACAGGGGGATTCACCGCGAATACTAGCTTGGCTCATTATTGCCGAGATAATGGTTTACTTCTTCACATCCATCGCGCAATGCATGCAGTTATTGATAGACAAAAGAATCACGGTATACACTTCCGTGTACTAGCTAAAGCGTTACGTATGTCTGGTGGAGATCATATTCACTCAGGTACCGTAGTAGGTAAACTGGAAGGGGAAAGAGATATCACTTTGGGCTTTGTTGATTTATTGCGCGACGATTTTGTTGAAAAAGATCGAAGCCGTGGTATTTATTTCACTCAAGATTGGGTCTCTCTACCAGGTGTCCTGCCCGTGGCTTCGGGGGGTATTCACGTTTGGCATATGCCTGCTCTGACAGAGATCTTTGGAGATGATTCCGTATTACAATTTGGCGGTGGAACTTTAGGTCACCCTTGGGGAAATGCACCCGGTGCCGTAGCTAATCGAGTAGCTCTAGAAGCATGTGTACAAGCTCGGAATGAGGGACGTGATCTTGCTCGTGAGGGTAATGAAATTATTCGTGAGGCTAGCAAATGGAGTCCTGAATTGGCTGCTGCTTGTGAAGTATGGAAGGAAATTAAATTTGAATACGATGCAGTGGATACTTTG
>Linum_leonii_rbcL
TTCAAGGCTGGTGTTAAAGATTATAAATTAACTTATTATACTCCTGAATATGAAACCAAAGATACTGATATCTTGGCAGCATTCCGAGTAACTCCTCAACCAGGAGTTCCGCCTGAGGAAGCGGGGGCGGCGGTAGCTGCTGAATCTTCTACTGGTACGTGGACAACCGTGTGGACCGACGGGCTTACCAGCCTTGATCGTTATAAAGGACGATGCTACCACATTGAACCCGTTGCCGGAGAAGAAAGTCAATTTATTGCTTATGTAGCTTACCCCTTAGACCTTTTTGAAGAAGGTTCTGTTACTAACATGTTTACTTCCATTGTGGGTAATGTTTTTGGGTTTAAAGCCCTGCGAGCCCTACGTCTGGAAGATTTGCGAATCCCTCCTGCTTATTCTAAAACTTTCCAAGGTCCGCCTCACGGGATTCAAGTTGAGAGAGATAAATTGAACAAGTACGGTCGCCCCCTATTGGGCTGTACTATTAAACCGAAACTGGGCTTATCCGCTAAAAATTATGGTAGAGCTGTTTATGAATGTCTCCGTGGTGGACTTGATTTTACCAAAGATGATGAAAACGTGAACTCCCAACCATTTATGCGTTGGAGAGACCGTTTCTTATTTTGTGCCGAAGCAATTTATAAATCACAGGCCGAAACGGGGGAAATCAAAGGACATTATTTGAATGCTACCGCGGGTACATGCGAAGAAATGATCAAAAGAGCTGTATTTGCTAGAGAATTGGGAGTTCCCATTGTAATGCACGACTACTTAACAGGGGGATTCACCGCGAATACTAGCTTGGCTCATTATTGCCGAGATAATGGTTTACTTCTTCACATCCATCGCGCAATGCATGCAGTTATTGATAGACAAAAGAATCACGGTATACACTTCCGTGTACTAGCTAAAGCGTTACGTATGTCTGGTGGAGATCATATTCACTCAGGTACCGTAGTAGGTAAACTGGAAGGGGAAAGAGATATCACTTTGGGCTTTGTTGATTTATTGCGCGACGATTTTGTTGAAAAAGATCGAAGCCGTGGTATTTATTTCACTCAAGATTGGGTCTCTCTACCAGGTGTCCTGCCCGTGGCTTCGGGGGGTATTCACGTTTGGCATATGCCTGCTCTGACAGAGATCTTTGGAGATGATTCCGTATTACAATTTGGCGGTGGAACTTTAGGTCACCCTTGGGGAAATGCACCCGGTGCCGTAGCTAATCGAGTAGCTCTAGAAGCATGTGTACAAGCTCGGAATGAGGGACGTGATCTTGCTCGTGAGGGTAATGAAATTATTCGTGAGGCTAGCAAATGGAGTCCTGAATTGGCTGCTGCTTGTGAAGTATGGAAGGAAATTAAATTTGAATACGATGCAGTGGATACTTTG
>Linum_lewisii_rbcL
TTCAAGGCTGGTGTTAAAGATTATAAATTAACTTATTATACTCCTGAATATGAAACCAAAGATACTGATATCTTGGCAGCATTCCGAGTAACTCCTCAACCAGGAGTTCCGCCTGAGGAAGCGGGGGCGGCGGTAGCTGCTGAATCTTCTACTGGTACGTGGACAACCGTGTGGACCGACGGGCTTACCAGCCTTGATCGTTATAAAGGACGATGCTACCACATTGAACCCGTTGCCGGAGAAGAAAGTCAATTTATTGCTTATGTAGCTTACCCCTTAGACCTTTTTGAAGAAGGTTCTGTTACTAACATGTTTACTTCCATTGTGGGTAATGTTTTTGGGTTTAAAGCCCTGCGAGCCCTACGTCTGGAAGATTTGCGAATCCCTCCTGCTTATTCTAAAACTTTCCAAGGTCCGCCTCACGGGATTCAAGTTGAGAGAGATAAATTGAACAAGTACGGTCGCCCCCTATTGGGCTGTACTATTAAACCGAAACTGGGCTTATCCGCTAAAAATTATGGTAGAGCTGTTTATGAATGTCTCCGTGGTGGACTTGATTTTACCAAAGATGATGAAAACGTGAACTCCCAACCATTTATGCGTTGGAGAGACCGTTTCTTATTTTGTGCCGAAGCAATTTATAAATCACAGGCCGAAACGGGGGAAATCAAAGGACATTATTTGAATGCTACCGCGGGTACATGCGAAGAAATGATCAAAAGAGCTGTATTTGCTAGAGAATTGGGAGTTCCCATTGTAATGCACGACTACTTAACAGGGGGATTCACCGCGAATACTAGCTTGGCTCATTATTGCCGAGATAATGGTTTACTTCTTCACATCCATCGCGCAATGCATGCAGTTATTGATAGACAAAAGAATCACGGTATACACTTCCGTGTACTAGCTAAAGCGTTACGTATGTCTGGTGGAGATCATATTCACTCAGGTACCGTAGTAGGTAAACTGGAAGGGGAAAGAGATATCACTTTGGGCTTTGTTGATTTATTGCGCGACGATTTTGTTGAAAAAGATCGAAGCCGTGGTATTTATTTCACTCAAGATTGGGTCTCTCTACCAGGTGTCCTGCCCGTGGCTTCGGGGGGTATTCACGTTTGGCATATGCCTGCTCTGACAGAGATCTTTGGAGATGATTCCGTATTACAATTTGGCGGTGGAACTTTAGGTCACCCTTGGGGAAATGCACCCGGTGCCGTAGCTAATCGAGTAGCTCTAGAAGCATGTGTACAAGCTCGGAATGAGGGACGTGATCTTGCTCGTGAGGGTAATGAAATTATTCGTGAGGCTAGCAAATGGAGTCCTGAATTGGCTGCTGCTTGTGAAGTATGGAAGGAAATTAAATTTGAATACGAGGCAGTGGATACTTTG
>Linum_narbonense_rbcL
TTCAAGGCTGGTGTTAAAGATTATAAATTAACTTATTATACTCCTGAATATGAAACCAAAGATACTGATATCTTGGCAGCATTCCGAGTAACTCCTCAACCAGGAGTTCCGCCTGAGGAAGCGGGGGCGGCGGTAGCTGCTGAATCTTCTACTGGTACATGGACGACTGTGTGGACCGATGGGCTTACCAGTCTTGATCGTTATAAAGGACGATGCTACCACATTGAACCCGTTGCCGGAGAAGAAAGTCAATTTATTGCTTATGTAGCTTACCCCTTAGACCTTTTTGAAGAAGGTTCTGTTACTAACATGTTTACTTCCATTGTGGGTAATGTGTTTGGGTTTAAAGCCCTGCGAGCCCTACGTCTGGAGGATTTGCGAATCCCTCCTGCTTATTCTAAAACTTTCCAAGGCCCGCCTCACGGGATTCAAGTTGAGAGAGATAAATTGAACAAGTATGGTCGCCCCCTATTGGGCTGTACTATTAAACCGAAACTGGGCTTATCCGCTAAGAATTATGGTAGAGCTGTTTATGAATGTCTTCGTGGTGGACTTGATTTTACCAAAGATGATGAAAACGTGAACTCCCAACCATTTATGCGTTGGAGAGACCGTTTCTTATTTTGTGCCGAAGCAATTTATAAATCACAGGCCGAAACAGGGGAAATCAAAGGACATTATTTGAATGCTACTGCGGGTACATGCGAAGAAATGATAAAAAGGGCTGTATTTGCTAGAGAATTGGGAGTTCCTATCGTAATGCACGACTACTTAACAGGGGGATTCACCGCGAATACTAGCTTGGCTCATTATTGCCGAGATAATGGTTTACTTCTTCACATCCATCGCGCAATGCATGCAGTTATTGATAGACAAAAGAATCACGGTATACACTTTCGTGTACTAGCTAAAGCGTTACGTATGTCTGGTGGAGATCATATTCACTCAGGTACCGTAGTAGGTAAACTTGAAGGGGAAAGAGATATCACTTTGGGCTTTGTTGATTTATTGCGCGACGATTTTGTTGAAAAAGATCGAAGCCGTGGTATTTATTTCACTCAAGATTGGGTCTCTCTACCGGGTGTCCTGCCCGTGGCTTCGGGGGGTATTCACGTTTGGCATATGCCTGCTTTGACAGAGATCTTTGGAGATGATTCCGTATTACAATTTGGCGGTGGAACTTTAGGCCACCCTTGGGGAAATGCACCCGGTGCCGTAGCTAATCGAGTAGCTCTAGAAGCATGTGTACAAGCTCGTAATGAGGGACGTGATCTTGCTCGTGAAGGTAATGAAATTATTCGTGAGGCTAGCAAATGGAGTCCTGAATTAGCTGCTGCTTGTGAAGTATGGAAGGAAATTAAATTTGAATACGAGGCAGTGGATACTTTG
>Linum_decumbens_rbcL
TTCAAGGCTGGTGTTAAAGATTATAAATTAACTTATTATACTCCTGACTATGAAACCAAAGATACTGATATCTTGGCAGCATTCCGAGTAACTCCTCAACCAGGAGTTCCACCTGAGGAAGCGGGGGCGGCGGTAGCTGCTGAATCTTCTACTGGTACATGGACAACTGTGTGGACCGACGGGCTTACCAGTCTTGATCGTTATAAAGGACGATGCTACCACATTGAACCCGTTGCCGGAGAAGAAAGTCAATTTATTGCTTATGTAGCTTACCCCTTAGACCTTTTTGAAGAAGGTTCTGTTACTAACATGTTTACTTCCATTGTGGGTAATGTGTTTGGGTTTAAAGCCCTGCGAGCCCTACGTCTGGAGGATTTGCGAATCCCTCCTGCTTATTCTAAAACTTTTCAAGGCCCGCCTCACGGAATTCAAGTTGAGAGAGATAAATTGAATAAGTACGGTCGCCCCCTATTGGGCTGTACGATTAAACCGAAACTGGGCTTATCCGCTAAGAATTATGGTAGAGCTGTTTATGAATGTCTCCGTGGTGGACTTGATTTTACCAAAGATGATGAAAACGTGAACTCCCAACCATTTATGCGTTGGAGAGACCGTTTCTTATTTTGTGCCGAAGCAATTTATAAATCACAGGCCGAAACAGGGGAAATCAAAGGACATTATTTGAATGCTACCGCGGGTACATGCGAAGAAATGATAAAAAGGGCTGTATTTGCTAGAGAATTGGGAACTCCTATCGTAATGCACGACTACTTAACAGGGGGATTCACCGCGAATACTAGCTTGGCTCATTATTGCCGAGATAATGGTTTACTTCTTCACATCCATCGCGCAATGCATGCAGTTATTGATAGACAAAAGAATCACGGTATACACTTCCGTGTACTAGCTAAAGCGTTACGTATGTCTGGTGGAGATCATATTCACTCAGGTACCGTAGTAGGTAAACTTGAAGGGGAAAGAGATATCACTTTGGGCTTTGTTGATTTATTGCGCGACGATTTTGTTGAAAAAGATCGAAGCCGTGGTATTTATTTCACTCAAGATTGGGTCTCTCTACCGGGTGTCCTGCCCGTGGCTTCGGGGGGTATTCACGTTTGGCATATGCCTGCTCTGACAGAGATCTTTGGAGATGATTCCGTATTACAATTTGGCGGTGGAACTTTAGGCCACCCTTGGGGAAATGCACCTGGTGCCGTAGCTAATCGAGTAGCTCTAGAAGCATGTGTACAAGCTCGTAATGAGGGACGTGATCTTGCTCGTGAGGGTAATGAAATTATTCGTGAGGCTAGCAAATGGAGTCCTGAATTAGCTGCTGCTTGTGAAGTATGGAAGGAAATTAAATTTGAATACGATGCAGTGGATACTTTG
>Linum_grandiflorum_rbcL
TTCAAGGCTGGTGTTAAAGATTATAAATTAACTTATTATACTCCTGACTATGAAACCAAAGATACTGATATCTTGGCAGCATTCCGAGTAACTCCTCAACCAGGAGTTCCGCCTGAGGAAGCGGGGGCGGCGGTAGCTGCTGAATCTTCTACTGGTACATGGACAACTGTGTGGACCGACGGGCTTACCAGTCTTGATCGTTATAAAGGACGATGCTACCACATTGAACCCGTTGCCGGAGAAGAAAGTCAATTTATTGCTTATGTAGCTTACCCCTTAGACCTTTTTGAAGAAGGTTCTGTTACTAACATGTTTACTTCCATTGTGGGTAATGTGTTTGGGTTTAAAGCCCTGCGAGCCCTACGTCTGGAGGATTTGCGAATCCCTCCTGCTTATTCTAAAACTTTTCAAGGCCCGCCTCACGGAATTCAAGTTGAGAGAGATAAATTGAATAAGTACGGTCGCCCCCTATTGGGCTGTACGATTAAACCGAAACTGGGCTTATCCGCTAAGAATTATGGTAGAGCTGTTTATGAATGTCTCCGTGGTGGACTTGATTTTACCAAAGATGATGAAAACGTGAACTCCCAACCATTTATGCGTTGGAGAGACCGTTTCTTATTTTGTGCCGAAGCAATTTATAAATCACAGGCCGAAACAGGGGAAATCAAAGGACATTATTTGAATGCTACCGCGGGTACATGCGAAGAAATGATAAAAAGGGCTGTATTTGCTAGAGAATTGGGAACTCCTATCGTAATGCACGACTACTTAACAGGGGGATTCACCGCGAATACTAGCTTGGCTCATTATTGCCGAGATAATGGTTTACTTCTTCACATCCATCGCGCAATGCATGCAGTTATTGATAGACAAAAGAATCACGGTATACACTTCCGTGTACTAGCTAAAGCGTTACGTATGTCTGGTGGAGATCATATTCACTCAGGTACAGTAGTAGGTAAACTTGAAGGGGAAAGAGATATCACTTTGGGCTTTGTTGATTTATTGCGCGACGATTTTGTTGAAAAAGATCGAAGCCGTGGTATTTATTTCACTCAAGATTGGGTCTCTCTACCGGGTGTCCTGCCCGTGGCTTCGGGGGGTATTCACGTTTGGCATATGCCTGCTCTGACAGAGATCTTTGGAGATGATTCCGTATTACAATTTGGCGGTGGAACTTTAGGCCACCCTTGGGGAAATGCACCTGGTGCCGTAGCTAATCGAGTAGCTCTAGAAGCATGTGTACAAGCTCGTAATGAGGGACGTGATCTTGCTCGTGAGGGTAATGAAATTATTCGTGAGGCTAGCAAATGGAGTCCTGAATTAGCTGCTGCTTGTGAAGTATGGAAGGAAATTAAATTTGAATACGATGCAGTGGATACTTTG
>Linum_bienne_rbcL
TTCAAGGCTGGTGTTAAAGATTATAAATTAACTTATTATACTCCTGACTATGAAACCAAAGATACTGATATCTTGGCAGCATTCCGAGTAACTCCTCAACCAGGAGTTCCACCTGAGGAAGCGGGGGCGGCGGTAGCTGCTGAATCTTCTACTGGTACATGGACAACTGTGTGGACCGACGGGCTTACCAGTCTTGATCGTTATAAAGGACGATGCTACCACATTGAACCCGTTGCCGGAGAAGAAAGTCAATTTATTGCTTATGTAGCTTACCCCTTAGACCTTTTTGAAGAAGGTTCTGTTACTAACATGTTTACTTCCATTGTGGGTAATGTGTTTGGGTTTAAAGCCCTGCGAGCCCTACGTCTGGAGGATTTGCGAATCCCTCCTGCTTATACTAAAACTTTCCAAGGCCCGCCTCACGGGATTCAAGTTGAGAGAGATAAATTGAACAAGTACGGTCGCCCCCTATTGGGCTGTACTATTAAACCGAAACTGGGCTTATCCGCTAAGAATTATGGTAGAGCTGTTTATGAATGTCTCCGTGGTGGACTTGATTTTACCAAAGATGATGAAAACGTGAACTCCCAACCATTTATGCGTTGGAGAGACCGTTTCTTATTTTGTGCCGAAGCAATTTATAAATCACAGGCCGAAACAGGGGAAATCAAAGGACATTATTTGAATGCTACCGCGGGTACATGCGAAGAAATGATAAAAAGGGCTGTATTTGCTAGAGAATTGGGAGTTCCTATCGTAATGCACGACTACTTAACAGGGGGATTCACCGCGAATACTAGCTTGGCCCATTATTGCCGAGATAATGGTTTACTTCTTCACATCCATCGCGCAATGCATGCAGTTATTGATAGACAAAAGAATCACGGTATACACTTTCGTGTACTAGCTAAAGCGTTACGTATGTCTGGTGGAGATCATATTCACTCAGGTACCGTAGTAGGTAAACTTGAAGGTGAAAGAGAGATCACTTTGGGCTTTGTTGATTTATTACGCGACGATTTTGTTGAAAAAGATCGAAGCCGTGGTATTTATTTCACTCAAGATTGGGTCTCTCTACCGGGTGTCCTGCCGGTGGCTTCGGGGGGTATTCACGTTTGGCATATGCCTGCTCTGACAGAGATCTTTGGAGATGATTCCGTATTACAATTTGGCGGTGGAACTCTAGGCCACCCTTGGGGAAATGCACCCGGTGCCGTAGCTAATCGAGTAGCTTTAGAAGCATGTGTACAAGCTCGTAATGAGGGACGTGATCTTGCTCGTGAGGGTAATGAAATTATTCGTGAGGCTAGCAAATGGAGTCCTGAATTAGCTGCTGCTTGTGAAGTATGGAAGGAAATTAAATTTGAATACGAGGCAATGGATACTTTG
>Linum_usitatissimum_rbcL
TTCAAGGCTGGTGTTAAAGATTATAAATTAACTTATTATACTCCTGACTATGAAACCAAAGATACTGATATCTTGGCAGCATTCCGAGTAACTCCTCAACCAGGAGTTCCACCTGAGGAAGCGGGGGCGGCGGTAGCTGCTGAATCTTCTACTGGTACATGGACAACTGTGTGGACCGACGGGCTTACCAGTCTTGATCGTTATAAAGGACGATGCTACCACATTGAACCCGTTGCCGGAGAAGAAAGTCAATTTATTGCTTATGTAGCTTACCCCTTAGACCTTTTTGAAGAAGGTTCTGTTACTAACATGTTTACTTCCATTGTGGGTAATGTGTTTGGGTTTAAAGCCCTGCGAGCCCTACGTCTGGAGGATTTGCGAATCCCTCCTGCTTATACTAAAACTTTCCAAGGCCCGCCTCACGGGATTCAAGTTGAGAGAGATAAATTGAACAAGTACGGTCGCCCCCTATTGGGCTGTACTATTAAACCGAAACTGGGCTTATCCGCTAAGAATTATGGTAGAGCTGTTTATGAATGTCTCCGTGGTGGACTTGATTTTACCAAAGATGATGAAAACGTGAACTCCCAACCATTTATGCGTTGGAGAGACCGTTTCTTATTTTGTGCCGAAGCAATTTATAAATCACAGGCCGAAACAGGGGAAATCAAAGGACATTATTTGAATGCTACCGCGGGTACATGCGAAGAAATGATAAAAAGGGCTGTATTTGCTAGAGAATTGGGAGTTCCTATCGTAATGCACGACTACTTAACAGGGGGATTCACCGCGAATACTAGCTTGGCCCATTATTGCCGAGATAATGGTTTACTTCTTCACATCCATCGCGCAATGCATGCAGTTATTGATAGACAAAAGAATCACGGTATACACTTTCGTGTACTAGCTAAAGCGTTACGTATGTCTGGTGGAGATCATATTCACTCAGGTACCGTAGTAGGTAAACTTGAAGGTGAAAGAGAGATCACTTTGGGCTTTGTTGATTTATTACGCGACGATTTTGTTGAAAAAGATCGAAGCCGTGGTATTTATTTCACTCAAGATTGGGTCTCTCTACCGGGTGTCCTGCCGGTGGCTTCGGGGGGTATTCACGTTTGGCATATGCCTGCTCTGACAGAGATCTTTGGAGATGATTCCGTATTACAATTTGGCGGTGGAACTCTAGGCCACCCTTGGGGAAATGCACCCGGTGCCGTAGCTAATCGAGTAGCTTTAGAAGCATGTGTACAAGCTCGTAATGAGGGACGTGATCTTGCTCGTGAGGGTAATGAAATTATTCGTGAGGCTAGCAAATGGAGTCCTGAATTAGCTGCTGCTTGTGAAGTATGGAAGGAAATTAAATTTGAATACGAGGCAATGGATACTTTG
