# Supplementary material for: Clarification of the Position of Linum stelleroides Planch. within the Phylogeny of the Genus Linum L
Source: Plants (Basel). 2022 Feb 27;11(5):652. doi: 10.3390/plants11050652 (PMC8912650; doi:10.3390/plants11050652)
Supplement: Supplementary file 1 [file plants-11-00652-s001.zip › Supplementary Table S7_rpl16.txt]

>Linum_stelleroides_rpl16
ATTTGACCCTT--CTTATGTTAAGATAGTTCTGATATGAACTAATAACTCTAAAACTAATAAACAATTCATCGCTTCACATTATCTGGATCGAAAGAAACAGCCAAGATATGGTAGATTAATCATCTA-AAAGTAGTACTAAAAAA-CTTTTTTGCCTGAAAAAAAAAAATGAATCTCATTATGAATTGGAAAGCAAAAATAAAAAATTATGCGGATAAATGGACGGGTGAGAGAAAAAGAGAAAACGAATAGCAATGATATCGGATTCCAATATGTAAGGTTTATGAGTCGTCTCATAAAAGTTAAAAGCCAATGTGATAAAGCATCAATATCGATTGATCTATAATT---TGAATCTTTTCATAGAACAAAAAAAAATCAAGAGACTCGATCCAATAAAAATTGAGAAAATTGAGTCAACAACAAATTCTATTAACTTCTATTAGAGTCTCCATTGTAGAATTAATACCTAACCATTAATAGAGAAGTGATGGGAACGACGGAACCTGTGAATACATAAGATTCTACTGAAAACCAATCTTAATTATTTTTTGGGCAGGATGGCGAAAGGAACCAAGATA-AATTTATTTTGAGGCGTCAGAGATTAAC--------TCTACAAATGAAGTAAATATTAAACGAGTGAATATTCGCCCGCGAAGATTTTTGGTTTTTATATTATTGAATTTCGAAATTTTAAGCAATCTGATATGATATTAT------------TTATTAATAATAAGAAAATTCTAAGATTCGTTAGAACATCCCAA-CAAAAACAGCATTATC--------AAAATTCTCTTAAAATAAAGAAAATAAAAAGAATTCTGTATAAAATAGAAAATCTAGAATAGAAATTGAATAGATGCTTCGACAGAATCTAGAAAAAACCGACAAGTTTATAGTAAATACACAACGTTTTAATAAAA----------AAAAAATTCCATAGAATTGCA-CATATTATTCACCAATTCCATATAGATTTTTTAAGCATTTCATTCGCGAGGAGCTGGATGAGAAGAAACTCTCATGTCCAGTTTTGGACTAGAGTTGGAATTGAAAAACACCCATC
>Linum_hirsutum_rpl16
AGTTGACCCTT--ATTATGTTATGATATTTATGGTATGAACTAATAACTCTAAAACTAATAAGTAATTCATCGCTTCACATTATCTGGATCGAAAGAAAGAGCCAAGATATGATAAATTGATCATATA-AAATTAGTAAAGA-----------------------------------------------------AAAAATAGAAAATTATGCGGATAAATGGAAGGGTGAGAGAAAAAGAGAAAACGAATATCAATGATATCTGATTCCAATATGTAAGGTTTATGAGTCATCTCATAAAAGTTAAAAGCCAATGTAATAAAGCATCAATACCGATTGATCTATAATTAAATGAATCTGTTCATAGAAC--AAAAAAATCAAGAGACTTGATCCAATAAAAATTGAGAAAATTGAGTCAAGAACAAA----------TTCTATTAGAGTCTCCATGGTAGAATTAATACCTAACCATTAATAGAGAAGTGATGGGAACGACGGAACCTGTGAATACATAAGATTCTGCTGAAAACCAATCTTAATGATTTTTGGGGCAGGATGGCGAAAGGAACCAAGAGACAATTTATTTTGAGGCGTCGGGAATTAACTCTACAAATCTACAAATGAAGTAAATATTGACCGAGTTAATATTCGCCCGCGAAGATTTTTGGT----------------------------------------------------------------------------------TAAGATTCCTTAGAATATTCCAA-CAAAAAGGAAATTATCTAAAATTTAAAATTCTCTAA---------AAAAAAAAAAAATTCTCTA--------AAAATCGAAAAT-----------------CTAGATAGAAATAG-AAAAAATATACAAGTT---------TAAACAGCATTTTAATAAAAC--ATAAAACAAATAATTACACATAATTGCCGTATATTATTCACCAATTCCGTGTATATTTTTTAAGCATTTCATTCGCGAGGAGCTGGATGAGAAGAAACTCTCATGTCCAGTTTTGGACTAGAGATGGAATTGAAAAACACCCATC
>Linum_perenne_rpl16
AGTTGACCCTTAAATTATGTTATGATATTTATATTATGAACTAATAACTATAAAACTAATAAGCAATTCATCACTTCCCATTATCTGGATCGAAAGAAAGAGCCTAGATATGATAGTTTAATCATATA-AAACTAGTACTGAATT--TTTTTTTGCAT-A-----------------------------------ATAAATAGAAAATTATGCAGATAAATGGAAGGGTGAGAGAAAAAGAGAAAACGAATATCAATGATATCAGATTCCAATATGTAAGGTTTATGAATCGTATCATAAAAGTTAAAAGCCAATGTAATAAAGCATCAATAACGATTCATCTATAATTAAATGAATCTGTTCATAGA----AAAAAAATCAAGAGCCTCGATCCAATAAAAATTGAGAAAATTGAGTCAATAACAAATTCTATTAAATTCTATTAGAGTCTCCATTGTAGAATTAATACCTAACCATTAATAGAGAAGTGATGGAAACGACGGAACCTGGGAATACATAAGATTCTACTGAAAA-CAATCTTAATTATTTTTTGGGCAGGATGGCGAAAGGAACCAAGAGACAATTTATTTTGAAGCGTCAGGGATTAAC--------TCTACAAATGAAATAAATACCGAACGAGTGAATATTCGCCCGCGAAGATTTTCGGTTTTGATATTATTGAATTTCATAATTTTAAGCAATCGGATATCATATTATTAATAATAATTCTTACTCATAATAATAAAATTCTAAGATTGCTTAGAACATTCCAAGCAAAAAGTGCATTATC-------TAAAATTCTCTTAAA-------AAATAAAGGTAATTCTGTC--------TAAATCTCGAATATCTATTGAATAGATGCTTATATAAAAATAGAACAAAATAGACAAGTTTATACTAAATACACAAC----------AA---------CAAATACTTCCATATAATTGCC-TATATTATTCACGGATTCCATGTATATTTTTGAAGCATTTCATTCGCGAGGAGCTGGATGAGAAGAAACTCTCATGTCCAGTTTTGGACTAGAGATGGAATTGAAAAACACCCATC
>Linum_leonii_rpl16
AGTTGACCCTTAAATTATGTTATGATATTTATATTATGAACTAATAACTATAAAACTAATAAGCAATTCATCACTTCCCATTATCTGGATCGAAAGAAAGAGCCTAGATATGATAGTTTAATCATATA-AAACTAGTACTGAATT--TTTTTTTGCAT-A-----------------------------------ATAAATAGAAAATTATGCAGATAAATGGAAGGGTGAGAGAAAAAGAGAAAACGAATATCAATGATATCAGATTCCAATATGTAAGGTTTATGAATCGTATCATAAAAGTTAAAAGCCAATGTAATAAAGCATCAATAACGATTCATCTATAATTAAATGAATCTGTTCATAGA----AAAAAAATCAAGAGCCTCGATCCAATAAAAATTGAGAAAATTGAGTCAATAACAAATTCTATTAAATTCTATTAGAGTCTCCATTGTAGAATTAATACCTAACCATTAATAGAGAAGTGATGGAAACGACGGAACCTGGGAATACATAAGATTCTACTGAAAAACAATCTTAATTATTTTTTGGGCAGGATGGCGAAAGGAACCAAGAGACAATTTATTTTGAAGCGTCAGGGATTAAC--------TCTCCAAATGAAATAAATATCGAACGAGTGAATATTCGCCCGCGAAGATTTTCGGTTTTGATATTATTGAATTTCATAATTTTAAGCAATCGGATATCATATTATTAATAATAATTCTTACTCATAATAATAAAATTCTAAGATTGCTTAGAACATTCCAAGCAAAAAGTGCATTATC-------TAAAATTCTCTTAAA-------AAATAAAGGGAATTCTGTC--------TAAATCTCGAATATCTATTGAATAGATGCTTATATAAAAATAGAACAAAATAGACAAGTTTATACTAAATACACAAC----------AA---------CAAATACTTCCATATAATTGCC-TATATTATTCACGGATTCCATGTATATTTTTGAAGCATTTCATTCGCGAGGAGCTGGATGAGAAGAAACTCTCATGTCCAGTTTTGGACTAGAGATGGAATTGAAAAACACCCATC
>Linum_lewisii_rpl16
AGTTGACCCTTAAATTATGTTATGATATTTATATTATGAACTAATAACTATAAAACTAATAAGCAATTCATCACTTCCCATTATCTGGATCGAAAGAAAGAGCCTAGATATGATAGTTTAATCATATA-AAACTAGTACTGAATT--TTTTTTTGCAT-A-----------------------------------ATAAATAGAAAATTATGCAGATAAATGGAAGGGTGAGAGAAAAAGAGAAAACGAATATCAATGATATCAGATTCCAATATGTAAGGTTTATGAATCGTATCATAAAAGTTAAAAGCCAATGTAATAAAGCATCAATAACGATTCATCTATAATTAAATGAATCTGTTCATAGA----AAAAAAATCAAGAGCCTCGATCCAATAAAAATTGAGAAAATTGAGTCAATAACAAATTCTATTAAATTCTATTAGAGTCTCCATTGTAGAATTAATACCTAACCATTAATAGAGAAGTGATGGAAACGACGGAACCTGGGAATACATAAGATTCTACTGAAAAACAATCTTAATTATTTTTTGGGCAGGATGGCGAAAGGAACCAAGAGACAATTTATTTTGAAGCGTCAGGGATTAAC--------TCTACAAATGAAATAAATATCGAACGAGTGAATATTCGCCCGCGAAGATTTTCGGTTTTGATATTATTGAATTTCATAATTTTAAGCAATCGGATATCATATTATTAATAATAATTCTTACTCATAATAATAAAATTCTAAGATTGCTTAGAACATTCCAAGCAAAAAGTGCATTATC-------TAAAATTCTCTTAAA-------AAATAAAGGGAATTCTGTC--------TAAATCTCGAATATCTATTGAATAGATGCTTATATAAAAATAGAACAAAATAGACAAGTTTATACTAAATACACAAC----------AA---------CAAATACTTCCATATAATTGCC-TATATTATTCACGGATTCCATGTATATTTTTGAAGCATTTCATTCGCGAGGAGCTGGATGAGAAGAAACTCTCATGTCCAGTTTTGGACTAGAGATGGAATTGAAAAACACCCATC
>Linum_narbonense_rpl16
AGTTGAACCTT-AATTATGTTATGATATTTATGATATAAACTAATAACTATAAAACAAATAAGCAATTCATCACTTCCAATTATCTGGATCGAAAGAAAGAGCCAAGATATGATAGATTGATCATATA-AAAGTAGTACTGAAAAACTTTTTTTGCAT-A-----------------------------------AAAAATAGAAAA----GCAGATAAATGGAAGGGTGAGAGAAAAAGAGAAAACGAATATCAATGATATCTGATTCCAATATGTAAGGTCTATGAGTCGTCTCATAAAAGTTAAAAGCCAATGTAATAAAGCATCAATACCGATTGATCTATAATTAAATGAATCTGTTCATAGAAC-AAAAAAAATCAAGAGCCTCGATCCAATAAAAATTGAGAAAATTGAGTCAAGAAGAAATTCTATTAAATTCTATTAGAGTCTCCATTGTAGAATTAATACCTAACCATTAATAGAGAAGTGATGAGAACGATGGAACCTGGGAATACATAAGATTCTACTGAAAA-TAATCTTAATGATTTTT-GGGAAGGATGGCGAAAGGAACCAAGAGACAATTTATTTTGAGACATCCGGGATTAAC--------TCTACAAATGAAATAAATATTGAACGAGTGAATATTCGCCCGCGAAGATTTTTGGTTTTGATATTATTGAATTTCGGAATTTTAAGCAATCTGATATCATATTATTAATAATAATTCTTATTCATAATAAAACAATTCTAAGATT-CTTAGAACATTCCAA-CAAAAAAAGCATTATA-------GAAAATTATCTTAAAAT-----AAAAAAAGGAAATTCTCTC--------TAAATCTCGAATATCGATTGAATAGCTGGTTATATAGAAATAGAAAAAAATAGACAAGTTTATACTAAATACACAACGTTTTACTAAAA---------CAAATA-------------------------TCACCAATTCCATATATATTTTTGAAGCATTTCATTCGCGAGGAGCTGGATGAGAAGAAACTCTCATGTCCAGTTTTGGACTAGAGATGGAATTGAAAAACACCCATC
>Linum_decumbens_rpl16
AGTTGACTCTT-AATTATGGTATGATATTTATGATATAAAGTAATTACTATAAAACTAATAAACAATTCATCACTTTCCATTATCTGGATCGAAAGAAAGAGCCAAGATATGATAGATTGATCATATA-AAAGTAGTACTGAAAAA-TGTTTTTGCAT-A-----------------------------------AAAAAAAGAAAATTATGCAGATAAATGGAAGGGTGAGAGAAAAAGAGAAAACGAATATCAATGATATCTGATTCCAATATGTAAGGTTTATGAGTCGTCTCATAAAAGTTAAAAGCCAATGTAATAAAGCATCAATACCGATTGATCTATAATTAAATGAATCTGTTCAGAGAAC-AAAAAAAATCAAGAGCCTCGATCCAATAAAAATTGAGAAAATTGAGTCAAGAACAAATTCTAGTAAATTCTATTAGAGTCTCCATTGTAGAATTAATACCTAACCATTAATAGAGAAGTGATGAGAACGACGGAACCTGGGAATACATAAGATTCTACTGAAAA-TAATCTTAATGATTTTT-GGGCAGGATGGCGAAAGGAACCAAGAGACAATTTATTTTGAGGCATCAGGGATTAAC--------TCTACAAACGAAATAAATATTGAACGAGTGAATATTCGCCCGCGAAGATTTTTGGTTTTGATATTAGTGAATTTGGGAATTTTAAGCAATCGGATATCATATTATTAATAAAAATTTTTATTCATAATAAAAAAATTCTAAGATT-CTTAGAACATTCCAA-CAAAAAAGGCATTATC-------GAAAATTATCTT----------AAAAAAAGAGAATTCTCTC--------TAAATGTCGAATATCGATTGAATAGATGGTTATATAGAAATAC-AAAAAATAGACAAGTTTATACTAAATACACGACGTTTTACTAAAA---------CAAATACTTCCATATAATTGC----------TCACCAATTCCATGTATATTTTTGAAGCATTTCATTCGCGAGGAGCTGGATGAGAAGAAACTCTCATGTCCAGTTTTGGACTAGAGATGGAATTGAAAAACACCCATC
>Linum_grandiflorum_rpl16
AGTTGACCCTT-AATTATGTTATGATATTTATGATATAAAGTAATTACTATAAAACTAATAAACAATTCATCACTTTCCATTATCTGGATCGAAAGAAAGAGCCAAGATATGATAGATTGATCATATA-AAAGTAGTACTGAAAAA-TGTTTTTGCATAA-----------------------------------AAAAAAAGAAAATTATGCAGATAAATGGAAGGGTGAGAGAAAAAGAGAAAACGAATATCAATGATATCTGATTCCAATATGTAAGGTTTATGAGTCGTCTCATAAAAGTTAAAAGCCAATGTAATAAAGCATCAATACCGATTGATCTATAATTAAATGAATCTGTTCAGAGAAC--AAAAAAATCAAGAGCCTCGATCCAATAAAAATTGAGAAAATTGAGTCAAGAACAAATTCTAGTAAATTCTATTAGAGTCTCCATTGTAGAATTAATACCTAACCATTAATAGAGAAGTGATGAGAACGACGGAACCTGGGAATACATAAGATTCTACTGAAAA-TAATCTTAATGATTTTT-GGGCAGGATGGCGAAAGGAACCAAGAGACAATTTATTTTGAGGCATCAGGGATTAAC--------TCTACAAACGAAATAAATATTGAACGAGTGAATATTCGCCCGCGAAGATTTTTGGTTTTGATATTAGTGAATTTGGGAATTTTAAGCAATCGGATATCATATTATTAATAAAAATTTTTATTCATAATAAAAAAATTCTAAGATT-CTTAGAACATTCCAA-CAAAAAAGGCATTATC-------GAAAATTATCTT----------AAAAAAAGAGAATTCTCTC--------TAAATGTCGAATATCGATTGAATAGATGGTTATATAGAAATAG-AAAAAATAGACAAGTTTATACTAAATACACGACGTTTTACTAAAA---------CAAATACTTCCATATAATTGC----------TCACCAATTCCATGTATATTTTTGAAGCATTTCATTCGCGAGGAGCTGGATGAGAAGAAACTCTCATGTCCAGTTTTGGACTAGAGATGGAATTGAAAAACACCCATC
>Linum_bienne_rpl16
AGTTGACCCTT-AATTATGTTATGATATTTATGATATAAACTAATAACTAGAAAACTAATAAGCAATTCATCACTTCCCATTATCTGGATCGAAAGAAAGAGCCAAGATATGATAGATTGATCATATACAAAGTAATACTGAAAAA-GGTTTTTGCAT-A-----------------------------------AAAAATCGAAAATTATGCAGATAAATGGAAGGGTGAGAGAAAAAGAGAAAACGAATATCAATGATATCTGATTCTAATATGTAAGGTTTATGAGTCGTCTCATAAAAGTTAAAGGGCAATGTAATAAAGCATCAATACCGATTGATCTATAATTAAAGGAATCTGTTCATCGAACAAAAAAAAATCAAGAGCCTCGACCCAATAAAAATTAAGAAAATTGAGTCAAGAACAAATTCTATTAAATTCTATTAGAGTCTCCATTGTAGAATTAATACCTAACCATTAATAGAGAAGTGATGAGAACGACGGAACCTGGGAATACATAAGATTCTACTGAAA--TAATCTTAATGATTTTT-GGGCAGGATGGCGAAAGTAACCAAGAGACAATTTATTTTGAGGCATCAGGGATTAAC--------GCTACAAATGAAATAAATATTGAACGAGTGAATATTCGCCCGCGAAGATTTTTGGTTTTGATATTATTGAATTTCGGAATTTTAAGCAATCTGATATCATATTATTAATAATAATTGTTATTCATAATAAAAAAATTCTAAGATT-CTTAGAACATTCCAA-C-AAAATTGCATTATC-------GAAAATTCTCTTA---------AAAAAAAGAGAATTCTCTC--------GAAATCTCGAATATCAATTGAATAGATGGTTATATAGAAATAGAAAAAAATAGACAAGTTTATACTAAATACACAAGGGTTTACTAAAA---------CAAATACTTCCATATAATTGC----------TCACTAATTCCATGTATATTTTTGAAGCATTTAATTCGCGAGGAGCTGGATGAGAAGAAACTCTCATGTCCAGTTTTGAACTAGAGATGGAATTGAAAAACACCCATC
>Linum_usitatissimum_rpl16
AGTTGACCCTT-AATTATGTTATGATATTTATGATATAAACTAATAACTAGAAAACTAATAAGCAATTCATCACTTCCCATTATCTGGATCGAAAGAAAGAGCCAAGATATGATAGATTGATCATATACAAAGTAATACTGAAAAA-GGTTTTTGCAT-A-----------------------------------AAAAATCGAAAATTATGCAGATAAATGGAAGGGTGAGAGAAAAAGAGAAAACGAATATCAATGATATCTGATTCTAATATGTAAGGTTTATGAGTCGTCTCATAAAAGTTAAAGGGCAATGTAATAAAGCATCAATACCGATTGATCTATAATTAAAGGAATCTGTTCATCGAACAAAAAAAAATCAAGAGCCTCGACCCAATAAAAATTAAGAAAATTGAGTCAAGAACAAATTCTATTAAATTCTATTAGAGTCTCCATTGTAGAATTAATACCTAACCATTAATAGAGAAGTGATGAGAACGACGGAACCTGGGAATACATAAGATTCTACTGAAA--TAATCTTAATGATTTTT-GGGCAGGATGGCGAAAGTAACCAAGAGACAATTTATTTTGAGGCATCAGGGATTAAC--------GCTACAAATGAAATAAATATTGAACGAGTGAATATTCGCCCGCGAAGATTTTTGGTTTTGATATTATTGAATTTCGGAATTTTAAGCAATCTGATATCATATTATTAATAATAATTGTTATTCATAATAAAAAAATTCTAAGATT-CTTAGAACATTCCAA-C-AAAATTGCATTATC-------GAAAATTCTCTTA---------AAAAAAAGAGAATTCTCTC--------GAAATCTCGAATATCAATTGAATAGATGGTTATATAGAAATAGAAAAAAATAGACAAGTTTATACTAAATACACAAGGGTTTACTAAAACAAATAAAACAAATACTTCCATATAATGGCC-TATATTATTCACTAATTCCATGTATATTTTTGAAGCATTTAATTCGCGAGGAGCTGGATGAGAAGAAACTCTCATGTCCAGTTTTGAACTAGAGATGGAATTGAAAAACACCCATC
