# Supplementary material for: Clarification of the Position of Linum stelleroides Planch. within the Phylogeny of the Genus Linum L
Source: Plants (Basel). 2022 Feb 27;11(5):652. doi: 10.3390/plants11050652 (PMC8912650; doi:10.3390/plants11050652)
Supplement: Supplementary file 1 [file plants-11-00652-s001.zip › Supplementary Table S8_trnG.txt]

>Linum_stelleroides_trnG
AACCCGCATCGTTAGCTTGGAAGGCTAGGGGTTATAGTCGACGTTGATTCATTATTTTCAAATTTTTAACGTCTCTAATTCAAAACCGAACACGAAACTTTGGTTTCATTCGGCTCCTTTATGGGATACGGAAAAATAAACATCTACAAAATAAAATGGGAGCGACAAAACTTTCAC-----CCATAACACCTATGTCAGCTTTTGTGTTTTACTACATTCAAAACAACGCACTTTATAGATGATCCCACTAGATC-GTGGTATCTTTTAATAGAATCCTTCTAGTTACTTCGTT-TTCTATTTCGAAGCGCGAGAATCTTTAGGAAAAGCACTTTGTTTCCACCGAGCTAGAACAAGAAGTCAATGTCTATGGGAAACCAAAGACATTGTTTAATACTTATTTTGCTTCACTCTCGACTAT--AAAAAAAAAAGCTGAAGATTTAGTTACGATTCGAAATGTGCTTTTCTATTTATCCATAGATTCTTTACTCATACTTATTCAATTAGAA-ATTGAAATCGAATT--AAAAAAAATTATGTTTCGCAATTTCCTCATCCAATTTGTCATGTTCGAATTGACTCTTGGATAGAATTTACGAGAATGCATATTCTTTCTCGAATTTTTCATTCAGAGGTCAAGGATTTAATCCTTTTAAGAAATAAAGTTTTTGCTCGGATATGAGCCGAAGGATCCCTTAACTATTAAGGGGTAATCGAACGAATCACACTTTTACCACTAAACTATACCCGC
>Linum_hirsutum_trnG
AACCCGCATCGTTAGCTTGGAAGGCTAGGGGTTATAGTCGACGTTGATTTATT--------ATTTTTAACGTCTCTAATCCAAAACCGAACACGAAACTTTAGTTTCATTCGGCTCCTTTATGGGATATCGAAAAGTATCCATCTACAAAAC---GCGAGCGAA--AAAAATTCCAC-----CCATAACATCTATGTCAGCTTTTGTGTTTTACTACATTCAAAACAACACACTTTCTAGATGATCCCTCTAGATCTAGGGGATTTTTTAATAGAATGTTTCTAGTTACTTCGTT-TTCTATTTCGGGGTGCGAGAATCTTTAGGAAAAGCACTTTGTTTCCACCGAGCTAGAACAAGAAGCCAATGTCTATGGTAAACCAAAGTCATCCTTTAATACTTATTATGCTTCAATTTTGACTATACACAGCAAAAAACTGAAGATTTAGTTACGATTCGAAACGTGCTTTTCTATTTATCCATAGATTCTTTACTCGTACTTATTCTATTAGAA-ATAGTAATCAAATT--TTTAAAAATTATGTTTCGCAATTTCCTAATCCAATTTGTCATTTTCTAATTGACTCTTGGATACAAATTACGAGAATGTATATTCTTTCTCGAATTTTTCATTGAGAAGTAAAGGATTAAATCCTTTTAAAAAATAAAGTTTTGGCTCGGGTAGGACCCGAAGCATCCCTTAACTATTAGGGATTAATCGAACGAATCACACTTTTACCACTAAACTATACCCGC
>Linum_perenne_trnG
AACCCGCATCGTTAGCTTGGAAGGCTAGGGGTTATAGTCGACGTTGATTCATT--------ATTTTTAACGTCTCTAATTCAAAACCGAACACGAAACTTTGATTTCATTCGGCTCCTTTATGGGATATGGATAAATATCCACCTACAAAGC---GTGAGTGAA--AAAGATTCCAC-----CCATAACATCTATGTCAGCTTTTGTGTTTTACTACATTCAAAACAACGTACTTTCTAGACGATCCCGCTAGATCTGGCGGATTTTTTAATAGAATCTTTCTAGTTACTTCGTTATTCTATTTCAAGGTGCGAGAATCTTTAGGAAAAGCACTTTGTTTCCACCGAGCTAGAACAAGAAGTCAATGTCTATAGTAAACCAAAGACATCGTTTAATACTTATTTTGCTTCAACCTTCACTAT-----ATAAAAAACTGAAGATTTAGTTACGATTCGAAACGTGCTTTTCTATTTATCCATAGATTCTTTACTCGTACTTATTCTATTAGAA-ATAGTAATCAATTT---GAAAAAATTATGTTTCGCAATTTCCTAATCCAATTTGTCATTTTCGAATTGACTTTTGGATACAAATTGCGAGAATGTATACTCTTTCTCGAATTTTTCATTGAGAGGTAAGGGTTTAAATCCTTTTAAGAAATAAAGTTTTTGCTCGGATATGAGCCGAAAGATCCCTTAACTATT-AAGGTTAATCGAACGAATCACACTTTTACCACTAAACTATACCCGC
>Linum_leonii_trnG
AACCCGCATCGTTAGCTTGGAAGGCTAGGGGTTATAGTCGACGTTGATTCATT--------ATTTTTAACGTCTCTAATTCAAAACCGAACACGAAACTTTGATTTCATTCGGCTCCTTTATGGGATATGGATAAATATCCACCTACAAAGC---GTGAGTGAA--AAAGATTCCAC-----CCATAACATCTATGTCAGCTTTTGTGTTTTACTACATTCAAAACAACGTACTTTCTAGACGATCCCGCTAGATCTGGCGGATTTTTTAATAGAATCTTTCTAGTTACTTCGTT-TTTTATTTCAAGGTGCGAGAATCTTTAGGAAAAGCACTTTGTTTCCACCGAGCTAGAACAAGAAGTCAATGTCTATAGTAAACCAAAGACATCGTTTAATACTTATTTTGCTTCAACCTTCACTAT-----ATAAAAAACTGAAGATTTAGTTACGATTCGAAACGTGCTTTTCTATTTATCCATAGATTCTTTACTCGTACTTATTCTATTAGAA-ATAGTAATCAATTT---GAAAAAATTATGTTTCGCAATTTCCTAATCCAATTTGTCATTTTCGAATTGACTTTTGGATACAAATTGCGAGAATGTATACTCTTTCTCGAATTTTTCATTGAGAGGTAAGGGTTTAAATCCTTTTAAGAAATAAAGTTTTTGCTCGGATATGAGCCGAAAGATCCCTTAACTATT-AAGGTTAATCGAACGAATCACACTTTTACCACTAAACTATACCCGC
>Linum_lewisii_trnG
AACCCGCATCGTTAGCTTGGAAGGCTAGGGGTTATAGTCGACGTTGATTCATT--------ATTTTTAACGTCTCTAATTCAAAACCGAACACGAAACTTTGATTTCATTCGGCTCCTTTATGGGATATGGATAAATATCCACCTACAAAGC---GTGAGTGAA--AAAGATTCCAC-----CCATAACATCTATGTCAGCTTTTGTGTTTTACTACATTCAAAACAACGTACTTTCTAGACGATCCCGCTAGATCTGGCGGATTTTTTAATAGAATCTTTCTAGTTACTTCGTTATTCTATTTCAAGGTGCGAGAATCTTTAGGAAAAGCACTTTGTTTCCACCGAGCTAGAACAAGAAGTCAATGTCTATAGTAAACCAAAGACATCGTTTAATACTTATTTTGCTTCAACCTTCACTAT-----ATAAAAAACTGAAGATTTAGTTACGATTCGAAACGTGCTTTTCTATTTATCCATAGATTCTTTACTCGTACTTATTCTATTAGAA-ATAGTAATCAATTT---GAAAAAATTATGTTTCGCAATTTCCTAATCCAATTTGTCATTTTCGAATTGACTTTTGGATACAAATTGCGAGAATGTATACTCTTTCTCGAATTTTTCATTGAGAGGTAAGGGTTTAAATCCTTTTAAGAAATAAAGTTTTTGCTCGGATATGAGCCGAAAGATCCCTTAACTATT-AAGGTTAATCGAACGAATCACACTTTTACCACTAAACTATACCCGC
>Linum_narbonense_trnG
AACCCGCATCGTTAGCTTGGAAGGCTAGGGGTTATAGTCGACATTGATTCATT--------ATTTTTAACGTCTCTAATTCAAAACCGAACACGAAACTTTGGTTTCATTCGGCTCCTTTATGGGATATGGAAAAGTATCCACCTACAAAAT---GTGAGTGAAACAAAAATTCCACCCATACCATAACATCTATGTCAGCTTTTGTGTTTTACTACATTCAAAACAACGTACTTTCTAGATGATCCCGCTAGATCTAGCGTATTTTTTAATAGAATCTTTCTAGTTACTTCGTT-TTCTATTTCAAGGTGCGAGAATCTTTAGGAAAAGCACTTTGTTTCCACCGAGCTAGAACAAGAAGTCAATGTCTATGGTAAACCAAAGACATCGTTTAATACTTATTTTGCTTCAATTTCCACTATCTAAAACAAAAAAGTGAAGATTTAGTTACGATTCGAAACGTGCTTTTCTATGTATCCATAGATTCTTTACTCGTACTTATTCTATTTGAA-ATAGTAATCAAATTAAAAAAAAAATTATGTTTCGCAATTTCCTAATCCAATTTGTCATTTTCAAATTGACTCTTGGATACAAATTACGAGAATGTATCTTCTTTCTCGAATTTTTCATTGAGAGGTAAAGGATTAAATCCTTTTAAGAAATAAAGTTTTTGCTCGGATATGAGCCGAAGGATCCCTTAACTATT-GGGATTAATCGAACGAATCACACTTTTACCACTAAACTATACCCGC
>Linum_decumbens_trnG
AACCCGCATCGTTAGCTTGGAAGGCTAGGGGTTATAGTCGACGTTGATTCGGT--------ATTTTTAACGTCTCTAATCCAAAACCGAACACGAAACTTTCGTTTCATTCGGCTCCTTTATGGGATATGGAAAAGTATCCACCTACAAAAC---GTGAGTGAAACAAAAATTCCAC-----CCATAGCATCTATGTCAGCTTTTGTGTTTTACTACATTCAAAACAACGTACTTTCTAGACGATCCCGCTAGATCTAGGGGATTTTTTAATAGAATCTTTCTAGTTACTTCGTT-TTCTATTTCAAGGTCCGAGAATCTTTAGGAAAAGCACTTTGTTTCCACCGAGCTAGAACAAGAAGTCAATGTCTATGGTAAACCAAAGACATCGTTTAATACTTATTTTGCTTCAACCTCCACTATAGAAAACAAAAAACTGAAGATTTAGTTACGATTCGAAACGTGCTTTTCTATGTATCCATAGATTCTTTACTCGTACTTATTCTATTTGAA-ATAGTAATCAAATT-TTTTCAAAATTATGTTTCGCAATTTCCTAATCCAATTTGTCATTTTCGAATTGACTCTTGGATACAAATTACGATAATGTATGTTCTTTCTCGAATTTTTCATTGAGGGGTAAAGGATTAACTCCTTTTAAGAAATAAAGTTTTTGCTCGGATATGAGCCGAAGGATCCCTTAACTATT-GGGATTAATCAAACGAATCGCACTTTTACCACTAAACTATACCCGC
>Linum_grandiflorum_trnG
AACCCGCATCGTTAGCTTGGAAGGCTAGGGGTTATAGTCGACGTTGATTCGGT--------ATTTTTAACGCCTCTAATCCAAAACCGAACACGAAACTTTCGTTTCATTCGGCTCCTTTATGGGATATGGAAAAGTATCCACCTACAAAAC---GTGAGTGAAACAAAAATTCCAC-----CCATAGCATCTATGTCAGCTTTTGTGTTTTACTACATTCAAAACAACGTACTTTCTAGACGATCCCGCTAGATCTAGGGGATTTTTTAATAGAATCTTTCTAGTTACTTCGTT-TTCTATTTCAAGGTCCGAGAATCTTTAGGAAAAGCACTTTGTTTCCACCGAGCTAGAACAAGAAGTCAATGTCTATGGTAAACCAAAGACATCGTTTAATACTTATTTTGCTTCAACCTCCACTATAGAAAACAAAAAACTGAAGATTTAGTTACGATTCGAAACGTGCTTTTCTATGTATCCATAGATTCTTTACTCGTACTTATTCTATTTGAA-ATAGTAATCAAATT-TTTAAAAAATTATGTTTCGTAATTTCCTAATCCAATTTGTCATTTTCGAATTGACTCTTGAATACAAATTACGATAATGTATGTTCTTTCTCGAATTTTTCATTGAGGGGTAAAGGATTAACTCCTTTTAAGAAATAAAGTTTTTGCTCGGATATGAGCCGAAGGATCCCTTAACTATT-GGGATTAATCAAACGAATCGCACTTTTACCACTAAACTATACCCGC
>Linum_bienne_trnG
AACCCGCATCGTTAGCTTGGAAGGCTAGGGGTTATAGTCGACGTTAATTCGTT--------ATTTTTAACGTCTCTAATTCAAAACCGAACACGAAACTTTGGTTTCATTCGGCTCCTTTATGGGATATGGAAAACTATCCACCTAAAAAAC---GTGAGTCAAACAAAAATTCCAC-----CCATAACATCTATGTCAGCTTTTGTGTTTTACTACATTCAAAACAACGTACTTTCTAGATGATCCCGCTAGATCTAGGGGAATTTTTAATAGAATCTTTCTAGTTACTTCGTT-TTCTATTTCAAGGTGCGAGAATCTTTAGGAAAAGCACTTTGTTTCCACCGAGCTAGAACAAGAAGTCAATGTCTATGGTAAACCAAAGACATCGTTTAATACTTATTTTGCTTCAATCTCCACTATATAAAACAAAAAACTGAAGATTTAGTTACGATTCAAAACGTGCTTTTCTATGTATCCATAGATTCTTTACTCGTACTTATTCTATTTGAACATAGTAATTAAATTACTAAAAAAATTATGTTTCGCAATTTCCTAATCCAATTTGTCATTTTCGAATTGACTCTTGGATACAAATTACGAGAATGTATATTCTTTCTCGAATTTTTCATTGAGAGGTAAAGGATTCAATCCTTTTAAGAAATAAAGTTTTTGCTCGGATATGAGCCGAAGGATCCCTTAACTATT-GGGATTAATCGAACGAATCACACTTTTACCACTAAACTATACCCGC
>Linum_usitatissimum_trnG
AACCCGCATCGTTAGCTTGGAAGGCTAGGGGTTATAGTCGACGTTAATTCGTT--------ATTTTTAACGTCTCTAATTCAAAACCGAACACGAAACTTTGGTTTCATTCGGCTCCTTTATGGGATATGGAAAACTATCCACCTAAAAAAC---GTGAGTCAAACAAAAATTCCAC-----CCATAACATCTATGTCAGCTTTTGTGTTTTACTACATTCAAAACAACGTACTTTCTAGATGATCCCGCTAGATCTAGGGGAATTTTTAATAGAATCTTTCTAGTTACTTCGTT-TTCTATTTCAAGGTGCGAGAATCTTTAGGAAAAGCACTTTGTTTCCACCGAGCTAGAACAAGAAGTCAATGTCTATGGTAAACCAAAGACATCGTTTAATACTTATTTTGCTTCAATCTCCACTATATAAAACAAAAAACTGAAGATTTAGTTACGATTCAAAACGTGCTTTTCTATGTATCCATAGATTCTTTACTCGTACTTATTCTATTTGAACATAGTAATTAAATTACTAAAAAAATTATGTTTCGCAATTTCCTAATCCAATTTGTCATTTTCGAATTGACTCTTGGATACAAATTACGAGAATGTATATTCTTTCTCGAATTTTTCATTGAGAGGTAAAGGATTCAATCCTTTTAAGAAATAAAGTTTTTCCTCGGATATGAGCCGAAGGATCCCTTAACTATT-GGGATTAATCGAACGAATCACACTTTTACCACTAAACTATACCCGC
