# Supplementary material for: Clarification of the Position of Linum stelleroides Planch. within the Phylogeny of the Genus Linum L
Source: Plants (Basel). 2022 Feb 27;11(5):652. doi: 10.3390/plants11050652 (PMC8912650; doi:10.3390/plants11050652)
Supplement: Supplementary file 1 [file plants-11-00652-s001.zip › Supplementary Table S9_psbA-trnH.txt]

>Linum_stelleroides_trnH
CGCACATGGTGGATTCACAATCCACTGCCTTGATCCACTTGGCTACATCCGCCCCTACAACCCCGTTTACAGATTCCAAAGATTTCAATTCCTAACATCCACTAGTACATTTTCTCTTTCGTGCTTTCGTAGAACAAAAATCGAAAATAATCT--------------------------------AATAACCCTCAAATATTCAATAATAAACCAACTCAGAAGAATCTTCTTTCTTATGTTCTGTTAAAAGTTCAAAATGAAAGAGTGAAAGA---AAAGAAAGAAACTT-----------------------TTCTTATTTATCTTATAAAGATAGAAGGTAGTATAGTAAAATTGACTAAAAACAGAGCAATACCAAACCTCTTGATAAAACAAGAAATTTGGCATTGTTCTGTTCCTTGAATTATTCGAAAAAGTCAGAATATTACGCAACCTTATCCATTTGAAGATGGAGCTTCGACAGCAGCTAGGTCTAGAGGGAAGTTATGAGCATTACGTTCATGCATAAC
>Linum_hirsutum_trnH
CGCACGTGGTGGATTCACAATCCACTGCCTTGATCCACTTGGCTACATCCGCCCGTATACCCCCGTTTACAGATTCCAAAGATTTCAATTCCTAACATCCACTAGTACATTTTCTCTTTCGTGCTTTCGTAGAACAAAAATAGAAAATAATATAAATAATATATAAGAGAGAATCAAAATAATACAATAACCCTCAAATATTCAATAATAAATCAACCCAGAAGAATCTTCTTTCTTATGTTCTGTTAAAAGTGAAAAAAGAA--AATGAAAGAGTGAAAGAAAGAAATTT-----------------------TGCTTATTTATCTTATAAAGATATAAGGTAGTATAGTAAAATTGACTAAAAACAGAGCAATACCAAACCTCTTGATAAAACAAGAAATTTGGCATTGTTCTGTTCCTTGAATTATTCGAAAAAGTCAGAATATTACGCAACCTTATCCATTTGAAGATGGAGCTTCGACAGCAGCTAGGTCTAGAGGGAAGTTATGAGCATTACGTTCATGCATAAC
>Linum_perenne_trnH
CGCGCATGGTGGATTCACAATCCACTGCCTTGAGCCACTTGGCTACATCCGCCC----------GTATACAGATTACAAAGATTTCAATTCCTAACATCCACTAGTCGATTTTCTCTTTCGTGCTTTCGTAGAACAAAAATAGAAAATAATAT--------------------------------AATAACCCTCAAATATTCAATAATAAACCAACTCAGAAGAATCTTCTTTCTTATGTTCTGTTAAAAGTTAAAAAATAA--AATGAAAGAGTGAAAGAAAGAAACTT-----------------------TTCTTATTTATCTTATAAAGATATAAGGTAGTATAGTCAAATTGACTAAAAACAGAGCAATACCAAACCTCTTGATAAAACAAGAAATTTGGCATTGGTCTGTTCCTTGAATTATTCGAAAAAGTAAGAATATTACGCAACCTTATCCATTTGAAGATGGAGCTTCGACAGCAGCTAGGTCTAGAGGGAAGTTATGAGCATTACGTTCATGCATAAC
>Linum_leonii_trnH
CGCGCATGGTGGATTCACAATCCACTGCCTTGAGCCACTTGGCTACATCCGCCC----------GTATACAGATTACAAAGATTTCAATTCCTAACATCCACTAGTCGATTTTCTCTTTCGTGCTTTCGTAGAACAAAAATAGAAAATAATAT--------------------------------AATAACCCTCAAATATTCAATAATAAACCAACTCAGAAGAATCTTCTTTCTTATGTTCTGTTAAAAGTTAAAAAATAA--AATGAAAGAGTGAAAGAAAGAAACTT-----------------------TTCTTATTTATCTTATAAAGATATAAGGTAGTATAGTCAAATTGACTAAAAACAGAGCAATACCAAACCTCTTGATAAAACAAGAAATTTGGCATTGGTCTGTTCCTTGAATTATTCGAAAAAGTAAGAATATTACGCAACCTTATCCATTTGAAGATGGAGCTTCGACAGCAGCTAGGTCTAGAGGGAAGTTATGAGCATTACGTTCATGCATAAC
>Linum_lewisii_trnH
CGCGCATGGTGGATTCACAATCCACTGCCTTGAGCCACTTGGCTACATCCGCCC----------GTATACAGATTACAAAGATTTCAATTCCTAACATCCACTAGTCGATTTTCTCTTTCGTGCTTTCGTAGAACAAAAATAGAAAATAATAT--------------------------------AATAACCCTCAAATATTCAATAATAAACCAACTCAGAAGAATCTTCTTTCTTATGTTCTGTTAAAAGTTAAAAAATAA--AATGAAAGAGTGAAAGAAAGAAACTT-----------------------TTCTTATTTATCTTATAAAGATATAAGGTAGTATAGTCAAATTGACTAAAAACAGAGCAATACCAAACCTCTTGATAAAACAAGAAATTTGGCATTGGTCTGTTCCTTGAATTATTCGAAAAAGTAAGAATATTACGCAACCTTATCCATTTGAAGATGGAGCTTCGACAGCAGCTAGGTCTAGAGGGAAGTTATGAGCATTACGTTCATGCATAAC
>Linum_narbonense_trnH
CGCACATGGTGGATTCACAATCCACTGCCTTAATCCACTTGGCTACATCCGCCCC---------GTTTACAGATTCCAAAGATTTCAATTCCTAACATCCACTAGTACATTTTCTCTTTCGTGCTTTCGTAGAACAAAAATAGAAAATAATAT--------------------------------AATAACCCTCAAATATTCAATAATAAACCAACTCAGAAGAATCTTCTTTCTTATGTTCTGTTAAAAGTTAAAAAAGAA--AATGAAAGAGTGAAAGAAAGAAACTTTTCTTATTTATCTTATAAAGATATTCTTATTTATCTTATAAAGATATAAGGTAGTATAGTCAAATTGACTAAAAACAGAGCAATACCAAACCTCTTGATAAAACAAGAAATTTGGCATTGTTCTGTTCCTTGAATTATTCGAAAAAGTAAGAATATTACGCAACCTTATCCATTTGAAGATGGAGCTTCGACAGCAGCTAGGTCTAGAGGGAAGTTATGAGCATTACGTTCATGCATAAC
>Linum_decumbens_trnH
CGCACATGGTGGATTCACAATCCACTGCCTTGAGCCACTTGGCTACATCCGCCCC---------GTTTACAGATTCCAAAGATTTCAATTCCTAACATCCACTAGTACATTTTCTCTTTCGTGCTTTCGTAGAACAAAAATAGAAAATAATAT--------------------------------AATAACCCTCAAATATTCAATAATAAACCAACTCAGAAGAATCTTCTTTCTTATGTTCTGTTAAAAGTTAAAAAAGAA--AATGAAAGAGTGAAAGAAAGAAACTTTTCTTATTTATCTTAGAAAGATATTCTTATTTATCTTAGAAAGATATAAGGTAGTATAGTCAAATTGACTAAAAACAGAGCAATACCAAACCTCTTGATAAAACAAGAAATTTGGCATTGTTCTGTTCCTTGAATTATTCGAAAAAGTAAGAATATTACGCAACCTTATCCATTTGAAGATGGGGCTTCGACAGCAGCTAGGTCTAGAGGGAAGTTATGAGCATTACGTTCATGCATAAC
>Linum_grandiflorum_trnH
CGCACATGGTGGATTCACAATCCACTGCCTTGAGCCACTTGGCTACATCCGCCCC---------GTTTACAGATTCCAAAGATTTCAATTCCTAACATCCACTAGTACATTTTCTCTTTCGTGCTTTCGTAGAACAAAAATAGAAAATAATAT--------------------------------AATAACCCTCAAATATTCAATAATAAACCAACTCAGAAGAATCTTCTTTCTTATGTTCTGTTAAAAGTTAAAAAAGAA--AATGAAAGAGTGAAAGAAAGAAACTTTTCTTATTTATCTTAGAAAGATATTCTTATTTATCTTAGAAAGATATAAGGTAGTATAGTCAAATTGACTAAAAACAGAGCAATACCAAACCTCTTGATAAAACAAGAAATTTGGCATTGTTCTGTTCCTTGAATTATTCGAAAAAGTAAGAATATTACGCAACCTTATCCATTTGAAGATGGGGCTTCGACAGCAGCTAGGTCTAGAGGGAAGTTATGAGCATTACGTTCATGCATAAC
>Linum_bienne_trnH
CGCACATGGTGGATTCACAATCCACTGCCTTGAGCCACTTGGCTACATCCGCCCC---------GTTTACAGATTCAAAAGATTTCAATTCCTAACATCCACTAGTACATTTTCTCTTTCGTGCTTTCGTAGAACAAAAATAGAAAATAATAT--------------------------------AATAACCCTCAAATATTCAATAATAAACCAACTCAGAAGAATCTTCTTTCTTATGTTCTGTTAAAAGTTAAAAAAGAA--AATGAAAGAGTGAAAGAAAGAAACTTTTCTTATTTATCTTATAAAGATATTCTTATTTATCTTATAAAGATATAAGGTAGTATAGTCAAATTGACTAAAAACAGAGCAATACCAAACCTCTTGATAAAACAAGAAATTTGGCATTGTTCTGTTCCTTGAATTATTCGAAAAAGTAAGAATATTACGCAACCTTATCCATTTGAAGATGGAGCTTCGACAGCAGCTAGGTCTAGAGGGAAGTTATGAGCATTACGTTCATGCATAAC
>Linum_usitatissimum_trnH
CGCACATGGTGGATTCACAATCCACTGCCTTGAGCCACTTGGCTACATCCGCCCC---------GTTTACAGATTCAAAAGATTTCAATTCCTAACATCCACTAGTACATTTTCTCTTTCGTGCTTTCGTAGAACAAAAATAGAAAATAATAT--------------------------------AATAACCCTCAAATATTCAATAATAAACCAACTCAGAAGAATCTTCTTTCTTATGTTCTGTTAAAAGTTAAAAAAGAA--AATGAAAGAGTGAAAGAAAGAAACTTTTCTTATTTATCTTATAAAGATATTCTTATTTATCTTATAAAGATATAAGGTAGTATAGTCAAATTGACTAAAAACAGAGCAATACCAAACCTCTTGATAAAACAAGAAATTTGGCATTGTTCTGTTCCTTGAATTATTCGAAAAAGTAAGAATATTACGCAACCTTATCCATTTGAAGATGGAGCTTCGACAGCAGCTAGGTCTAGAGGGAAGTTATGAGCATTACGTTCATGCATAAC
